# Supplementary material for: Advancing the match-mismatch framework for large herbivores in the Arctic: Evaluating the evidence for a trophic mismatch in caribou
Source: PLoS One. 2017 Feb 23;12(2):e0171807. doi: 10.1371/journal.pone.0171807 (PMC5322966; doi:10.1371/journal.pone.0171807)
Supplement: S4 Table — (XLSX) [file pone.0171807.s004.xlsx]

## Sheet: data
Table S4. The nitrogen (N) content (% of dry matter) for the primary summer forages of caribou [Rangifer tarandus; tussock cottongrass (Eriophorum vaginatum: erva), water sedge (Carex aquatilis: caaq), louseworts (Pedicularis spp.: pedi), and diamond-leaf willow (Salix pulchra: sapu)] by day of the year and plot in Brooks Range (BR), Arctic Foothills (AF), and Coastal Plain (CP) ecoregions on the…
Year	Day of the Year	Ecoregion	Plot letter	Species code	N (%)
1977	149	BR	A	erva
1977	159	BR	A	erva	2.39
1977	175	BR	A	erva	2.08
1977	190	BR	A	erva	1.98
1977	208	BR	A	erva	1.45
1977	222	BR	A	erva	1.28
1977	239	BR	A	erva	0.85
1977	265	BR	A	erva	0.8
1977	149	BR	B	erva
1977	159	BR	B	erva
1977	175	BR	B	erva	2.22
1977	190	BR	B	erva	0.98
1977	208	BR	B	erva	1.64
1977	222	BR	B	erva	1.46
1977	239	BR	B	erva
1977	265	BR	B	erva	1.03
1977	150	AF	C	erva
1977	159	AF	C	erva
1977	175	AF	C	erva	2.42
1977	190	AF	C	erva	1.96
1977	208	AF	C	erva	1.77
1977	222	AF	C	erva	0.93
1977	239	AF	C	erva
1977	265	AF	C	erva	1.17
1977	151	AF	D	erva
1977	159	AF	D	erva
1977	175	AF	D	erva	2.22
1977	190	AF	D	erva	2.02
1977	208	AF	D	erva	1.28
1977	222	AF	D	erva	0.82
1977	239	AF	D	erva	1.22
1977	265	AF	D	erva	0.97
1977	151	AF	E	erva
1977	159	AF	E	erva
1977	175	AF	E	erva	2.41
1977	190	AF	E	erva	1.74
1977	208	AF	E	erva	1.42
1977	222	AF	E	erva
1977	239	AF	E	erva	1.01
1977	265	AF	E	erva	0.75
1977	152	AF	F	erva
1977	159	AF	F	erva
1977	175	AF	F	erva	2.39
1977	190	AF	F	erva	1.94
1977	208	AF	F	erva	1.46
1977	222	AF	F	erva	1.03
1977	239	AF	F	erva	0.75
1977	265	AF	F	erva	0.89
1977	152	CP	G	erva
1977	159	CP	G	erva
1977	175	CP	G	erva
1977	190	CP	G	erva	1.91
1977	208	CP	G	erva	1.51
1977	222	CP	G	erva	1.25
1977	239	CP	G	erva	0.86
1977	265	CP	G	erva	0.85
1977	152	CP	H	erva
1977	159	CP	H	erva
1977	175	CP	H	erva
1977	190	CP	H	erva	1.95
1977	208	CP	H	erva
1977	222	CP	H	erva	1.54
1977	239	CP	H	erva
1977	265	CP	H	erva
1977	153	CP	I	erva
1977	159	CP	I	erva
1977	175	CP	I	erva
1977	190	CP	I	erva
1977	208	CP	I	erva
1977	222	CP	I	erva
1977	239	CP	I	erva
1977	265	CP	I	erva
2011	149	BR	A	erva	2.351
2011	161	BR	A	erva	2.359
2011	174	BR	A	erva	2.452
2011	189	BR	A	erva	1.987
2011	204	BR	A	erva	1.831
2011	220	BR	A	erva	1.685
2011	235	BR	A	erva	1.05
2011	268	BR	A	erva	0.7
2011	150	BR	B	erva	2.08
2011	161	BR	B	erva	1.91
2011	174	BR	B	erva	2.18
2011	189	BR	B	erva	1.81
2011	204	BR	B	erva	1.81
2011	220	BR	B	erva	1.5
2011	235	BR	B	erva	0.8
2011	268	BR	B	erva	0.69
2011	150	AF	C	erva
2011	162	AF	C	erva	1.87
2011	175	AF	C	erva	2.39
2011	190	AF	C	erva	1.97
2011	205	AF	C	erva	1.75
2011	221	AF	C	erva	1.55
2011	236	AF	C	erva	1.1
2011	268	AF	C	erva	0.65
2011	152	AF	D	erva
2011	162	AF	D	erva	1.62
2011	175	AF	D	erva	2.2
2011	190	AF	D	erva	2.03
2011	205	AF	D	erva	1.79
2011	221	AF	D	erva	1.56
2011	236	AF	D	erva	1.11
2011	267	AF	D	erva	0.63
2011	152	AF	E	erva	2.08
2011	163	AF	E	erva	1.82
2011	176	AF	E	erva	2.29
2011	191	AF	E	erva	2
2011	206	AF	E	erva	1.71
2011	222	AF	E	erva	1.48
2011	237	AF	E	erva	1.21
2011	267	AF	E	erva	0.74
2011	152	AF	F	erva
2011	163	AF	F	erva	1.9
2011	176	AF	F	erva	2.28
2011	191	AF	F	erva	1.75
2011	206	AF	F	erva	1.54
2011	222	AF	F	erva	1.43
2011	237	AF	F	erva	0.94
2011	267	AF	F	erva	0.72
2011	152	CP	G	erva
2011	164	CP	G	erva	1.83
2011	177	CP	G	erva	2.38
2011	192	CP	G	erva	2.1
2011	207	CP	G	erva	1.7
2011	223	CP	G	erva	1.63
2011	238	CP	G	erva	1.15
2011	266	CP	G	erva	0.9
2011	152	CP	H	erva
2011	164	CP	H	erva
2011	177	CP	H	erva	2.31
2011	192	CP	H	erva	2.12
2011	207	CP	H	erva	1.77
2011	223	CP	H	erva	1.69
2011	238	CP	H	erva	1.13
2011	266	CP	H	erva	0.92
2011	152	CP	I	erva
2011	164	CP	I	erva
2011	178	CP	I	erva
2011	188	CP	I	erva
2011	208	CP	I	erva
2011	219	CP	I	erva
2011	234	CP	I	erva
2011	266	CP	I	erva
2012	150	BR	A	erva	1.62
2012	162	BR	A	erva	2.31
2012	175	BR	A	erva	2.03
2012	190	BR	A	erva	1.83
2012	205	BR	A	erva	1.62
2012	221	BR	A	erva	1.39
2012	236	BR	A	erva	2.24
2012	269	BR	A	erva	0.64
2012	150	BR	B	erva	1.6
2012	161	BR	B	erva	1.19
2012	175	BR	B	erva	1.86
2012	190	BR	B	erva	1.33
2012	205	BR	B	erva	1.69
2012	221	BR	B	erva	1.7
2012	236	BR	B	erva	2.22
2012	269	BR	B	erva	0.6
2012	151	AF	C	erva	1.37
2012	162	AF	C	erva	2.09
2012	176	AF	C	erva	1.8
2012	191	AF	C	erva	1.82
2012	206	AF	C	erva	1.8
2012	222	AF	C	erva	1.7
2012	237	AF	C	erva	2.48
2012	268	AF	C	erva	0.71
2012	152	AF	D	erva	1.57
2012	163	AF	D	erva	1.24
2012	176	AF	D	erva	2.05
2012	191	AF	D	erva	1.65
2012	206	AF	D	erva	1.89
2012	222	AF	D	erva	1.63
2012	237	AF	D	erva	1.76
2012	268	AF	D	erva	0.6
2012	152	AF	E	erva	1.61
2012	163	AF	E	erva	1.15
2012	177	AF	E	erva	2.05
2012	192	AF	E	erva	1.56
2012	207	AF	E	erva	1.96
2012	223	AF	E	erva	1.38
2012	238	AF	E	erva	2.12
2012	268	AF	E	erva	0.69
2012	153	AF	F	erva
2012	164	AF	F	erva
2012	177	AF	F	erva	1.87
2012	192	AF	F	erva	1.51
2012	207	AF	F	erva	1.83
2012	223	AF	F	erva	1.54
2012	238	AF	F	erva	2.44
2012	267	AF	F	erva	0.77
2012	153	CP	G	erva
2012	164	CP	G	erva
2012	178	CP	G	erva	1.91
2012	193	CP	G	erva	1.52
2012	208	CP	G	erva	1.85
2012	223	CP	G	erva	1.93
2012	239	CP	G	erva	2.07
2012	267	CP	G	erva	0.84
2012	153	CP	H	erva
2012	164	CP	H	erva
2012	178	CP	H	erva	2.54
2012	193	CP	H	erva	1.77
2012	208	CP	H	erva	1.89
2012	224	CP	H	erva	1.6
2012	239	CP	H	erva	2.68
2012	267	CP	H	erva	0.82
2012	154	CP	I	erva
2012	165	CP	I	erva
2012	174	CP	I	erva
2012	194	CP	I	erva
2012	204	CP	I	erva
2012	220	CP	I	erva
2012	235	CP	I	erva
2012	267	CP	I	erva
2013	149	BR	A	erva	2.68289
2013	160	BR	A	erva	2.38855
2013	173	BR	A	erva	2.57213
2013	188	BR	A	erva	1.92379
2013	202	BR	A	erva	1.63936
2013	220	BR	A	erva	1.78959
2013	235	BR	A	erva	1.53627
2013	271	BR	A	erva
2013	149	BR	B	erva	2.42445
2013	161	BR	B	erva	2.08834
2013	174	BR	B	erva	2.07659
2013	189	BR	B	erva	2.07664
2013	203	BR	B	erva	1.60562
2013	220	BR	B	erva	1.66808
2013	235	BR	B	erva	1.49557
2013	271	BR	B	erva
2013	150	AF	C	erva	2.5595
2013	161	AF	C	erva	1.9349
2013	174	AF	C	erva	1.12271
2013	189	AF	C	erva	2.05875
2013	203	AF	C	erva	1.80059
2013	221	AF	C	erva	1.68863
2013	236	AF	C	erva	1.36029
2013	271	AF	C	erva
2013	150	AF	D	erva	2.37595
2013	161	AF	D	erva	2.03559
2013	175	AF	D	erva	2.83153
2013	189	AF	D	erva	1.94568
2013	204	AF	D	erva	1.78154
2013	221	AF	D	erva	1.74516
2013	237	AF	D	erva	1.59205
2013	271	AF	D	erva
2013	150	AF	E	erva
2013	162	AF	E	erva	2.08913
2013	175	AF	E	erva	2.05687
2013	190	AF	E	erva	1.91133
2013	204	AF	E	erva	1.70017
2013	222	AF	E	erva	1.7787
2013	237	AF	E	erva	1.58323
2013	271	AF	E	erva
2013	150	AF	F	erva
2013	162	AF	F	erva	2.17715
2013	175	AF	F	erva	2.1706
2013	190	AF	F	erva	1.92923
2013	205	AF	F	erva	1.85565
2013	222	AF	F	erva	1.66496
2013	238	AF	F	erva	1.26354
2013	271	AF	F	erva
2013	150	CP	G	erva
2013	162	CP	G	erva
2013	176	CP	G	erva	2.51002
2013	190	CP	G	erva	2.18023
2013	205	CP	G	erva	1.77843
2013	223	CP	G	erva	1.72197
2013	238	CP	G	erva	1.58543
2013	270	CP	G	erva
2013	150	CP	H	erva
2013	163	CP	H	erva	2.17715
2013	177	CP	H	erva	2.69418
2013	191	CP	H	erva	2.38365
2013	206	CP	H	erva	2.17233
2013	219	CP	H	erva	1.91574
2013	239	CP	H	erva	1.60029
2013	270	CP	H	erva
2013	150	CP	I	erva
2013	163	CP	I	erva
2013	177	CP	I	erva
2013	191	CP	I	erva
2013	206	CP	I	erva	2.69009
2013	223	CP	I	erva
2013	239	CP	I	erva
2013	270	CP	I	erva
1977	149	BR	A	caaq
1977	159	BR	A	caaq	2
1977	175	BR	A	caaq	2.24
1977	190	BR	A	caaq	2.3
1977	208	BR	A	caaq	1.46
1977	222	BR	A	caaq	1.66
1977	239	BR	A	caaq	1.02
1977	265	BR	A	caaq	0.9
1977	149	BR	B	caaq
1977	159	BR	B	caaq
1977	175	BR	B	caaq	2.66
1977	190	BR	B	caaq	1.88
1977	208	BR	B	caaq	1.65
1977	222	BR	B	caaq	2.26
1977	239	BR	B	caaq	1.25
1977	265	BR	B	caaq	0.6
1977	150	AF	C	caaq
1977	159	AF	C	caaq
1977	175	AF	C	caaq	2.75
1977	190	AF	C	caaq	1.55
1977	208	AF	C	caaq	1.92
1977	222	AF	C	caaq	1.96
1977	239	AF	C	caaq
1977	265	AF	C	caaq	0.5
1977	151	AF	D	caaq
1977	159	AF	D	caaq
1977	175	AF	D	caaq	2.57
1977	190	AF	D	caaq	2.34
1977	208	AF	D	caaq	1.8
1977	222	AF	D	caaq	1.9
1977	239	AF	D	caaq	1.06
1977	265	AF	D	caaq	0.7
1977	151	AF	E	caaq
1977	159	AF	E	caaq
1977	175	AF	E	caaq
1977	190	AF	E	caaq
1977	208	AF	E	caaq
1977	222	AF	E	caaq
1977	239	AF	E	caaq	1.89
1977	265	AF	E	caaq
1977	152	AF	F	caaq
1977	159	AF	F	caaq
1977	175	AF	F	caaq
1977	190	AF	F	caaq	3.43
1977	208	AF	F	caaq	2.04
1977	222	AF	F	caaq	1.57
1977	239	AF	F	caaq	1.21
1977	265	AF	F	caaq	0.61
1977	152	CP	G	caaq
1977	159	CP	G	caaq
1977	175	CP	G	caaq
1977	190	CP	G	caaq
1977	208	CP	G	caaq
1977	222	CP	G	caaq	1.63
1977	239	CP	G	caaq	1.3
1977	265	CP	G	caaq
1977	152	CP	H	caaq
1977	159	CP	H	caaq
1977	175	CP	H	caaq
1977	190	CP	H	caaq
1977	208	CP	H	caaq	1.83
1977	222	CP	H	caaq	1.29
1977	239	CP	H	caaq	1.13
1977	265	CP	H	caaq	0.42
1977	153	CP	I	caaq
1977	159	CP	I	caaq
1977	175	CP	I	caaq
1977	190	CP	I	caaq	3
1977	208	CP	I	caaq	3.95
1977	222	CP	I	caaq	2.21
1977	239	CP	I	caaq
1977	265	CP	I	caaq	1.16
2011	149	BR	A	caaq
2011	161	BR	A	caaq
2011	174	BR	A	caaq
2011	189	BR	A	caaq
2011	204	BR	A	caaq
2011	220	BR	A	caaq
2011	235	BR	A	caaq
2011	268	BR	A	caaq
2011	150	BR	B	caaq
2011	161	BR	B	caaq
2011	174	BR	B	caaq
2011	189	BR	B	caaq
2011	204	BR	B	caaq	2.4
2011	220	BR	B	caaq	1.99
2011	235	BR	B	caaq	1.373
2011	268	BR	B	caaq	0.78
2011	150	AF	C	caaq
2011	162	AF	C	caaq
2011	175	AF	C	caaq
2011	190	AF	C	caaq
2011	205	AF	C	caaq	1.86
2011	221	AF	C	caaq
2011	236	AF	C	caaq
2011	268	AF	C	caaq
2011	152	AF	D	caaq
2011	162	AF	D	caaq
2011	175	AF	D	caaq
2011	190	AF	D	caaq
2011	205	AF	D	caaq	2.07
2011	221	AF	D	caaq	1.92
2011	236	AF	D	caaq	1.324
2011	267	AF	D	caaq
2011	152	AF	E	caaq
2011	163	AF	E	caaq	3.01
2011	176	AF	E	caaq	2.86
2011	191	AF	E	caaq	2.52
2011	206	AF	E	caaq	2.102
2011	222	AF	E	caaq	1.723
2011	237	AF	E	caaq	1.02
2011	267	AF	E	caaq	0.621
2011	152	AF	F	caaq
2011	163	AF	F	caaq
2011	176	AF	F	caaq	2.7
2011	191	AF	F	caaq	2.36
2011	206	AF	F	caaq	2.179
2011	222	AF	F	caaq	2.017
2011	237	AF	F	caaq	1.33
2011	267	AF	F	caaq	0.582
2011	152	CP	G	caaq
2011	164	CP	G	caaq
2011	177	CP	G	caaq	3.1
2011	192	CP	G	caaq	3
2011	207	CP	G	caaq	2.179
2011	223	CP	G	caaq	2.309
2011	238	CP	G	caaq	1.563
2011	266	CP	G	caaq	0.746
2011	152	CP	H	caaq
2011	164	CP	H	caaq
2011	177	CP	H	caaq	2.68
2011	192	CP	H	caaq	2.84
2011	207	CP	H	caaq	2.423
2011	223	CP	H	caaq	2.384
2011	238	CP	H	caaq	1.344
2011	266	CP	H	caaq	0.859
2011	152	CP	I	caaq
2011	164	CP	I	caaq
2011	178	CP	I	caaq	2.61
2011	188	CP	I	caaq	2.97
2011	208	CP	I	caaq	3.4
2011	219	CP	I	caaq	2.318
2011	234	CP	I	caaq	1.878
2011	266	CP	I	caaq	0.857
2012	150	BR	A	caaq
2012	162	BR	A	caaq
2012	175	BR	A	caaq
2012	190	BR	A	caaq
2012	205	BR	A	caaq
2012	221	BR	A	caaq
2012	236	BR	A	caaq
2012	269	BR	A	caaq
2012	150	BR	B	caaq
2012	161	BR	B	caaq	1.79
2012	175	BR	B	caaq	2.84
2012	190	BR	B	caaq	2.47
2012	205	BR	B	caaq	1.88
2012	221	BR	B	caaq	1.72
2012	236	BR	B	caaq	1.24
2012	269	BR	B	caaq	0.59
2012	151	AF	C	caaq
2012	162	AF	C	caaq
2012	176	AF	C	caaq
2012	191	AF	C	caaq
2012	206	AF	C	caaq
2012	222	AF	C	caaq
2012	237	AF	C	caaq
2012	268	AF	C	caaq
2012	152	AF	D	caaq
2012	163	AF	D	caaq	2.22
2012	176	AF	D	caaq	2.11
2012	191	AF	D	caaq	2.05
2012	206	AF	D	caaq	1.82
2012	222	AF	D	caaq	1.8
2012	237	AF	D	caaq	1.07
2012	268	AF	D	caaq	0.7
2012	152	AF	E	caaq
2012	163	AF	E	caaq	1.9
2012	177	AF	E	caaq	2.8
2012	192	AF	E	caaq	2.01
2012	207	AF	E	caaq	2.03
2012	223	AF	E	caaq	2.17
2012	238	AF	E	caaq	1.09
2012	268	AF	E	caaq	0.77
2012	153	AF	F	caaq
2012	164	AF	F	caaq
2012	177	AF	F	caaq	2.59
2012	192	AF	F	caaq	2.07
2012	207	AF	F	caaq	1.92
2012	223	AF	F	caaq	2.49
2012	238	AF	F	caaq	1.14
2012	267	AF	F	caaq	0.81
2012	153	CP	G	caaq
2012	164	CP	G	caaq	1.12
2012	178	CP	G	caaq	2.92
2012	193	CP	G	caaq	2.33
2012	208	CP	G	caaq	2.2
2012	223	CP	G	caaq	2.18
2012	239	CP	G	caaq	1.59
2012	267	CP	G	caaq	0.7
2012	153	CP	H	caaq
2012	164	CP	H	caaq	1.4
2012	178	CP	H	caaq	2.01
2012	193	CP	H	caaq	2.11
2012	208	CP	H	caaq	2.16
2012	224	CP	H	caaq	2.28
2012	239	CP	H	caaq	1.56
2012	267	CP	H	caaq	0.81
2012	154	CP	I	caaq
2012	165	CP	I	caaq	1.4
2012	174	CP	I	caaq	2.1
2012	194	CP	I	caaq	2.41
2012	204	CP	I	caaq	2.5
2012	220	CP	I	caaq	2.26
2012	235	CP	I	caaq	1.92
2012	267	CP	I	caaq	1.04
2013	149	BR	A	caaq
2013	160	BR	A	caaq
2013	173	BR	A	caaq
2013	188	BR	A	caaq
2013	202	BR	A	caaq
2013	220	BR	A	caaq
2013	235	BR	A	caaq
2013	271	BR	A	caaq
2013	149	BR	B	caaq
2013	161	BR	B	caaq
2013	174	BR	B	caaq	2.84857
2013	189	BR	B	caaq	2.51104
2013	203	BR	B	caaq	1.7813
2013	220	BR	B	caaq	1.3599
2013	235	BR	B	caaq	1.90886
2013	271	BR	B	caaq
2013	150	AF	C	caaq
2013	161	AF	C	caaq
2013	174	AF	C	caaq
2013	189	AF	C	caaq
2013	203	AF	C	caaq
2013	221	AF	C	caaq
2013	236	AF	C	caaq
2013	271	AF	C	caaq
2013	150	AF	D	caaq
2013	161	AF	D	caaq
2013	175	AF	D	caaq	2.06789
2013	189	AF	D	caaq	1.82671
2013	204	AF	D	caaq	1.1736
2013	221	AF	D	caaq	1.09729
2013	237	AF	D	caaq	1.27359
2013	271	AF	D	caaq
2013	150	AF	E	caaq
2013	162	AF	E	caaq
2013	175	AF	E	caaq	3.16546
2013	190	AF	E	caaq	2.00346
2013	204	AF	E	caaq	2.0711
2013	222	AF	E	caaq	1.86328
2013	237	AF	E	caaq	1.90166
2013	271	AF	E	caaq
2013	150	AF	F	caaq
2013	162	AF	F	caaq
2013	175	AF	F	caaq	2.419
2013	190	AF	F	caaq	2.09233
2013	205	AF	F	caaq	1.76051
2013	222	AF	F	caaq	1.68835
2013	238	AF	F	caaq	1.80413
2013	271	AF	F	caaq
2013	150	CP	G	caaq
2013	162	CP	G	caaq
2013	176	CP	G	caaq	2.57966
2013	190	CP	G	caaq	2.05129
2013	205	CP	G	caaq	1.64279
2013	223	CP	G	caaq	1.36633
2013	238	CP	G	caaq	1.37339
2013	270	CP	G	caaq
2013	150	CP	H	caaq
2013	163	CP	H	caaq
2013	177	CP	H	caaq	2.25109
2013	191	CP	H	caaq	1.96406
2013	206	CP	H	caaq	2.12538
2013	219	CP	H	caaq	1.91246
2013	239	CP	H	caaq	1.8441
2013	270	CP	H	caaq
2013	150	CP	I	caaq
2013	163	CP	I	caaq
2013	177	CP	I	caaq	3.03121
2013	191	CP	I	caaq	2.59866
2013	206	CP	I	caaq	1.78244
2013	223	CP	I	caaq	2.13242
2013	239	CP	I	caaq	2.05424
2013	270	CP	I	caaq
1977	149	BR	A	pedi
1977	159	BR	A	pedi	4.04
1977	175	BR	A	pedi	2.68
1977	190	BR	A	pedi	2.1
1977	208	BR	A	pedi	1.58
1977	222	BR	A	pedi
1977	239	BR	A	pedi
1977	265	BR	A	pedi
1977	149	BR	B	pedi
1977	159	BR	B	pedi
1977	175	BR	B	pedi	1.59
1977	190	BR	B	pedi
1977	208	BR	B	pedi	2.55
1977	222	BR	B	pedi
1977	239	BR	B	pedi
1977	265	BR	B	pedi
1977	150	AF	C	pedi
1977	159	AF	C	pedi
1977	175	AF	C	pedi	3.06
1977	190	AF	C	pedi	2.38
1977	208	AF	C	pedi	1.5
1977	222	AF	C	pedi	1.61
1977	239	AF	C	pedi
1977	265	AF	C	pedi
1977	151	AF	D	pedi
1977	159	AF	D	pedi
1977	175	AF	D	pedi	3.41
1977	190	AF	D	pedi	2.66
1977	208	AF	D	pedi	1.66
1977	222	AF	D	pedi	1.17
1977	239	AF	D	pedi
1977	265	AF	D	pedi
1977	151	AF	E	pedi
1977	159	AF	E	pedi
1977	175	AF	E	pedi	3.19
1977	190	AF	E	pedi	2.82
1977	208	AF	E	pedi	1.83
1977	222	AF	E	pedi
1977	239	AF	E	pedi
1977	265	AF	E	pedi
1977	152	AF	F	pedi
1977	159	AF	F	pedi
1977	175	AF	F	pedi	3.04
1977	190	AF	F	pedi	2.23
1977	208	AF	F	pedi	2.07
1977	222	AF	F	pedi
1977	239	AF	F	pedi
1977	265	AF	F	pedi
1977	152	CP	G	pedi
1977	159	CP	G	pedi
1977	175	CP	G	pedi
1977	190	CP	G	pedi	2.36
1977	208	CP	G	pedi
1977	222	CP	G	pedi	1.75
1977	239	CP	G	pedi
1977	265	CP	G	pedi
1977	152	CP	H	pedi
1977	159	CP	H	pedi
1977	175	CP	H	pedi
1977	190	CP	H	pedi	2.47
1977	208	CP	H	pedi
1977	222	CP	H	pedi	1.34
1977	239	CP	H	pedi
1977	265	CP	H	pedi
1977	153	CP	I	pedi
1977	159	CP	I	pedi
1977	175	CP	I	pedi
1977	190	CP	I	pedi
1977	208	CP	I	pedi	2.48
1977	222	CP	I	pedi	2.47
1977	239	CP	I	pedi
1977	265	CP	I	pedi
2011	149	BR	A	pedi	3.64
2011	161	BR	A	pedi	2.8
2011	174	BR	A	pedi	2.21
2011	189	BR	A	pedi	2.19
2011	204	BR	A	pedi	1.87
2011	220	BR	A	pedi	1.67
2011	235	BR	A	pedi	1.07
2011	268	BR	A	pedi
2011	150	BR	B	pedi	3.13
2011	161	BR	B	pedi	2.56
2011	174	BR	B	pedi	2.01
2011	189	BR	B	pedi	1.9
2011	204	BR	B	pedi	1.86
2011	220	BR	B	pedi	1.48
2011	235	BR	B	pedi
2011	268	BR	B	pedi
2011	150	AF	C	pedi	3.3
2011	162	AF	C	pedi	3.09
2011	175	AF	C	pedi	2.47
2011	190	AF	C	pedi
2011	205	AF	C	pedi	1.46
2011	221	AF	C	pedi
2011	236	AF	C	pedi
2011	268	AF	C	pedi
2011	152	AF	D	pedi
2011	162	AF	D	pedi
2011	175	AF	D	pedi
2011	190	AF	D	pedi
2011	205	AF	D	pedi
2011	221	AF	D	pedi
2011	236	AF	D	pedi
2011	267	AF	D	pedi
2011	152	AF	E	pedi
2011	163	AF	E	pedi	2.93
2011	176	AF	E	pedi	2.68
2011	191	AF	E	pedi	1.91
2011	206	AF	E	pedi	2.05
2011	222	AF	E	pedi	1.6
2011	237	AF	E	pedi	1.39
2011	267	AF	E	pedi
2011	152	AF	F	pedi
2011	163	AF	F	pedi	2.85
2011	176	AF	F	pedi	2.5
2011	191	AF	F	pedi	2.04
2011	206	AF	F	pedi	1.5
2011	222	AF	F	pedi	1.12
2011	237	AF	F	pedi	1.16
2011	267	AF	F	pedi
2011	152	CP	G	pedi
2011	164	CP	G	pedi	2.09
2011	177	CP	G	pedi	2.91
2011	192	CP	G	pedi
2011	207	CP	G	pedi
2011	223	CP	G	pedi
2011	238	CP	G	pedi	1.2
2011	266	CP	G	pedi
2011	152	CP	H	pedi
2011	164	CP	H	pedi
2011	177	CP	H	pedi	3.45
2011	192	CP	H	pedi
2011	207	CP	H	pedi
2011	223	CP	H	pedi
2011	238	CP	H	pedi
2011	266	CP	H	pedi
2011	152	CP	I	pedi
2011	164	CP	I	pedi
2011	178	CP	I	pedi	4.42
2011	188	CP	I	pedi	3.66
2011	208	CP	I	pedi	3.2
2011	219	CP	I	pedi	2.98
2011	234	CP	I	pedi	2.65
2011	266	CP	I	pedi
2012	150	BR	A	pedi	3.58
2012	162	BR	A	pedi	2.84
2012	175	BR	A	pedi	2.01
2012	190	BR	A	pedi	1.7
2012	205	BR	A	pedi	1.42
2012	221	BR	A	pedi	1.36
2012	236	BR	A	pedi	0.94
2012	269	BR	A	pedi
2012	150	BR	B	pedi
2012	161	BR	B	pedi	2.31
2012	175	BR	B	pedi	1.85
2012	190	BR	B	pedi	1.35
2012	205	BR	B	pedi	1.27
2012	221	BR	B	pedi	1.14
2012	236	BR	B	pedi	0.84
2012	269	BR	B	pedi
2012	151	AF	C	pedi
2012	162	AF	C	pedi
2012	176	AF	C	pedi
2012	191	AF	C	pedi
2012	206	AF	C	pedi
2012	222	AF	C	pedi
2012	237	AF	C	pedi
2012	268	AF	C	pedi
2012	152	AF	D	pedi
2012	163	AF	D	pedi
2012	176	AF	D	pedi
2012	191	AF	D	pedi
2012	206	AF	D	pedi
2012	222	AF	D	pedi	1.12
2012	237	AF	D	pedi
2012	268	AF	D	pedi
2012	152	AF	E	pedi
2012	163	AF	E	pedi	2.93
2012	177	AF	E	pedi	1.83
2012	192	AF	E	pedi	1.65
2012	207	AF	E	pedi	1.38
2012	223	AF	E	pedi	1.26
2012	238	AF	E	pedi	1
2012	268	AF	E	pedi
2012	153	AF	F	pedi
2012	164	AF	F	pedi	2.74
2012	177	AF	F	pedi	1.81
2012	192	AF	F	pedi	1.54
2012	207	AF	F	pedi	1.27
2012	223	AF	F	pedi	1.15
2012	238	AF	F	pedi	1.08
2012	267	AF	F	pedi
2012	153	CP	G	pedi
2012	164	CP	G	pedi	2.443
2012	178	CP	G	pedi	1.85
2012	193	CP	G	pedi	1.4
2012	208	CP	G	pedi	1.4
2012	223	CP	G	pedi	1.08
2012	239	CP	G	pedi	0.97
2012	267	CP	G	pedi
2012	153	CP	H	pedi
2012	164	CP	H	pedi
2012	178	CP	H	pedi	1.82
2012	193	CP	H	pedi	1.58
2012	208	CP	H	pedi
2012	224	CP	H	pedi	1.08
2012	239	CP	H	pedi	0.99
2012	267	CP	H	pedi
2012	154	CP	I	pedi
2012	165	CP	I	pedi
2012	174	CP	I	pedi
2012	194	CP	I	pedi	2.7
2012	204	CP	I	pedi	2.92
2012	220	CP	I	pedi
2012	235	CP	I	pedi
2012	267	CP	I	pedi
2013	149	BR	A	pedi
2013	160	BR	A	pedi	3.45658
2013	173	BR	A	pedi	2.86853
2013	188	BR	A	pedi	1.73869
2013	202	BR	A	pedi	1.92986
2013	220	BR	A	pedi	1.48041
2013	235	BR	A	pedi	1.4255
2013	271	BR	A	pedi
2013	149	BR	B	pedi
2013	161	BR	B	pedi	3.30813
2013	174	BR	B	pedi	1.97438
2013	189	BR	B	pedi	1.29977
2013	203	BR	B	pedi	1.70126
2013	220	BR	B	pedi	1.18349
2013	235	BR	B	pedi	0.940874
2013	271	BR	B	pedi
2013	150	AF	C	pedi
2013	161	AF	C	pedi
2013	174	AF	C	pedi
2013	189	AF	C	pedi
2013	203	AF	C	pedi
2013	221	AF	C	pedi
2013	236	AF	C	pedi
2013	271	AF	C	pedi
2013	150	AF	D	pedi
2013	161	AF	D	pedi
2013	175	AF	D	pedi
2013	189	AF	D	pedi	1.46006
2013	204	AF	D	pedi
2013	221	AF	D	pedi
2013	237	AF	D	pedi
2013	271	AF	D	pedi
2013	150	AF	E	pedi
2013	162	AF	E	pedi	3.12064
2013	175	AF	E	pedi	2.05139
2013	190	AF	E	pedi	1.68604
2013	204	AF	E	pedi	1.92397
2013	222	AF	E	pedi	1.55611
2013	237	AF	E	pedi	1.11982
2013	271	AF	E	pedi
2013	150	AF	F	pedi
2013	162	AF	F	pedi	2.91247
2013	175	AF	F	pedi	2.39226
2013	190	AF	F	pedi	1.64728
2013	205	AF	F	pedi	1.59576
2013	222	AF	F	pedi	1.3357
2013	238	AF	F	pedi	0.978145
2013	271	AF	F	pedi
2013	150	CP	G	pedi
2013	162	CP	G	pedi	3.39802
2013	176	CP	G	pedi	2.19769
2013	190	CP	G	pedi	1.35816
2013	205	CP	G	pedi	1.44282
2013	223	CP	G	pedi	1.14169
2013	238	CP	G	pedi	0.962398
2013	270	CP	G	pedi
2013	150	CP	H	pedi
2013	163	CP	H	pedi
2013	177	CP	H	pedi
2013	191	CP	H	pedi	2.93028
2013	206	CP	H	pedi
2013	219	CP	H	pedi
2013	239	CP	H	pedi
2013	270	CP	H	pedi
2013	150	CP	I	pedi
2013	163	CP	I	pedi
2013	177	CP	I	pedi	3.9395
2013	191	CP	I	pedi	2.91378
2013	206	CP	I	pedi
2013	223	CP	I	pedi
2013	239	CP	I	pedi
2013	270	CP	I	pedi
1977	149	BR	A	sapu
1977	159	BR	A	sapu	4.35
1977	175	BR	A	sapu	3.16
1977	190	BR	A	sapu	2.54
1977	208	BR	A	sapu	2.26
1977	222	BR	A	sapu	2.16
1977	239	BR	A	sapu	1.01
1977	265	BR	A	sapu	0.67
1977	149	BR	B	sapu
1977	159	BR	B	sapu
1977	175	BR	B	sapu	3.51
1977	190	BR	B	sapu	2.29
1977	208	BR	B	sapu	2.07
1977	222	BR	B	sapu	2
1977	239	BR	B	sapu	0.9
1977	265	BR	B	sapu	0.51
1977	150	AF	C	sapu
1977	159	AF	C	sapu
1977	175	AF	C	sapu	3.7
1977	190	AF	C	sapu	2.63
1977	208	AF	C	sapu
1977	222	AF	C	sapu	2.23
1977	239	AF	C	sapu
1977	265	AF	C	sapu	0.52
1977	151	AF	D	sapu
1977	159	AF	D	sapu
1977	175	AF	D	sapu	4.58
1977	190	AF	D	sapu	2.95
1977	208	AF	D	sapu	1.88
1977	222	AF	D	sapu	1.21
1977	239	AF	D	sapu	0.66
1977	265	AF	D	sapu
1977	151	AF	E	sapu
1977	159	AF	E	sapu
1977	175	AF	E	sapu	4.09
1977	190	AF	E	sapu	2.63
1977	208	AF	E	sapu	2.14
1977	222	AF	E	sapu	2.02
1977	239	AF	E	sapu	1.17
1977	265	AF	E	sapu
1977	152	AF	F	sapu
1977	159	AF	F	sapu
1977	175	AF	F	sapu	3.85
1977	190	AF	F	sapu	2.77
1977	208	AF	F	sapu	2.23
1977	222	AF	F	sapu	1.99
1977	239	AF	F	sapu	1.04
1977	265	AF	F	sapu	0.62
1977	152	CP	G	sapu
1977	159	CP	G	sapu
1977	175	CP	G	sapu
1977	190	CP	G	sapu	2.99
1977	208	CP	G	sapu	2.12
1977	222	CP	G	sapu	1.87
1977	239	CP	G	sapu	0.91
1977	265	CP	G	sapu	0.83
1977	152	CP	H	sapu
1977	159	CP	H	sapu
1977	175	CP	H	sapu
1977	190	CP	H	sapu	3.36
1977	208	CP	H	sapu	2.51
1977	222	CP	H	sapu	2.17
1977	239	CP	H	sapu	1.25
1977	265	CP	H	sapu	0.78
1977	153	CP	I	sapu
1977	159	CP	I	sapu
1977	175	CP	I	sapu
1977	190	CP	I	sapu
1977	208	CP	I	sapu	2.81
1977	222	CP	I	sapu	2.15
1977	239	CP	I	sapu
1977	265	CP	I	sapu	0.81
2011	149	BR	A	sapu	3.896
2011	161	BR	A	sapu	2.987
2011	174	BR	A	sapu	2.9195
2011	189	BR	A	sapu	2.28
2011	204	BR	A	sapu	2.076
2011	220	BR	A	sapu	1.806
2011	235	BR	A	sapu	1.2325
2011	268	BR	A	sapu	1.421
2011	150	BR	B	sapu	3.656
2011	161	BR	B	sapu	3.279
2011	174	BR	B	sapu	3.3585
2011	189	BR	B	sapu	2.35
2011	204	BR	B	sapu	2.1415
2011	220	BR	B	sapu	1.763
2011	235	BR	B	sapu	1.3485
2011	268	BR	B	sapu	1.189
2011	150	AF	C	sapu
2011	162	AF	C	sapu	3.685
2011	175	AF	C	sapu	3.4405
2011	190	AF	C	sapu	2.326
2011	205	AF	C	sapu	2.1255
2011	221	AF	C	sapu	1.9315
2011	236	AF	C	sapu	1.376
2011	268	AF	C	sapu	1.331
2011	152	AF	D	sapu
2011	162	AF	D	sapu	3.935
2011	175	AF	D	sapu	3.242
2011	190	AF	D	sapu	2.3235
2011	205	AF	D	sapu	2.124
2011	221	AF	D	sapu	1.999
2011	236	AF	D	sapu	1.521
2011	267	AF	D	sapu	1.096
2011	152	AF	E	sapu
2011	163	AF	E	sapu
2011	176	AF	E	sapu	3.494
2011	191	AF	E	sapu	2.54
2011	206	AF	E	sapu	2.5975
2011	222	AF	E	sapu	2.2195
2011	237	AF	E	sapu	1.8765
2011	267	AF	E	sapu	1.403
2011	152	AF	F	sapu
2011	163	AF	F	sapu
2011	176	AF	F	sapu
2011	191	AF	F	sapu
2011	206	AF	F	sapu
2011	222	AF	F	sapu
2011	237	AF	F	sapu
2011	267	AF	F	sapu
2011	152	CP	G	sapu
2011	164	CP	G	sapu
2011	177	CP	G	sapu
2011	192	CP	G	sapu
2011	207	CP	G	sapu
2011	223	CP	G	sapu
2011	238	CP	G	sapu
2011	266	CP	G	sapu
2011	152	CP	H	sapu
2011	164	CP	H	sapu
2011	177	CP	H	sapu
2011	192	CP	H	sapu
2011	207	CP	H	sapu
2011	223	CP	H	sapu
2011	238	CP	H	sapu
2011	266	CP	H	sapu
2011	152	CP	I	sapu
2011	164	CP	I	sapu
2011	178	CP	I	sapu	3.612
2011	188	CP	I	sapu	2.955
2011	208	CP	I	sapu	2.723
2011	219	CP	I	sapu	2.5775
2011	234	CP	I	sapu	2.02
2011	266	CP	I	sapu	1.276
2012	150	BR	A	sapu
2012	162	BR	A	sapu	3.42
2012	175	BR	A	sapu	2.5
2012	190	BR	A	sapu	2.14
2012	205	BR	A	sapu	2
2012	221	BR	A	sapu	1.69
2012	236	BR	A	sapu	1.09
2012	269	BR	A	sapu	1.07
2012	150	BR	B	sapu
2012	161	BR	B	sapu	3.7
2012	175	BR	B	sapu	2.7
2012	190	BR	B	sapu	1.98
2012	205	BR	B	sapu	1.94
2012	221	BR	B	sapu	1.8
2012	236	BR	B	sapu	1.45
2012	269	BR	B	sapu	0.99
2012	151	AF	C	sapu
2012	162	AF	C	sapu	3.82
2012	176	AF	C	sapu	2.6
2012	191	AF	C	sapu	2.28
2012	206	AF	C	sapu	2.33
2012	222	AF	C	sapu	1.81
2012	237	AF	C	sapu	1.23
2012	268	AF	C	sapu	0.7
2012	152	AF	D	sapu
2012	163	AF	D	sapu	4.31
2012	176	AF	D	sapu	2.81
2012	191	AF	D	sapu	2.17
2012	206	AF	D	sapu	2.2
2012	222	AF	D	sapu	1.93
2012	237	AF	D	sapu	1.12
2012	268	AF	D	sapu	0.73
2012	152	AF	E	sapu
2012	163	AF	E	sapu
2012	177	AF	E	sapu	2.38
2012	192	AF	E	sapu	2.17
2012	207	AF	E	sapu
2012	223	AF	E	sapu	1.67
2012	238	AF	E	sapu	1.02
2012	268	AF	E	sapu	0.84
2012	153	AF	F	sapu
2012	164	AF	F	sapu
2012	177	AF	F	sapu
2012	192	AF	F	sapu
2012	207	AF	F	sapu
2012	223	AF	F	sapu
2012	238	AF	F	sapu
2012	267	AF	F	sapu
2012	153	CP	G	sapu
2012	164	CP	G	sapu
2012	178	CP	G	sapu
2012	193	CP	G	sapu
2012	208	CP	G	sapu
2012	223	CP	G	sapu
2012	239	CP	G	sapu
2012	267	CP	G	sapu
2012	153	CP	H	sapu
2012	164	CP	H	sapu
2012	178	CP	H	sapu
2012	193	CP	H	sapu
2012	208	CP	H	sapu
2012	224	CP	H	sapu
2012	239	CP	H	sapu
2012	267	CP	H	sapu
2012	154	CP	I	sapu
2012	165	CP	I	sapu
2012	174	CP	I	sapu	4.14
2012	194	CP	I	sapu	2.52
2012	204	CP	I	sapu	2.42
2012	220	CP	I	sapu	2.3
2012	235	CP	I	sapu	2.13
2012	267	CP	I	sapu	1.16
2013	149	BR	A	sapu
2013	160	BR	A	sapu
2013	173	BR	A	sapu	2.73064
2013	188	BR	A	sapu	2.18617
2013	202	BR	A	sapu	2.20284
2013	220	BR	A	sapu	1.98578
2013	235	BR	A	sapu	1.51905
2013	271	BR	A	sapu
2013	149	BR	B	sapu
2013	161	BR	B	sapu
2013	174	BR	B	sapu	2.65333
2013	189	BR	B	sapu	2.09831
2013	203	BR	B	sapu	2.29265
2013	220	BR	B	sapu	1.85042
2013	235	BR	B	sapu	1.41067
2013	271	BR	B	sapu
2013	150	AF	C	sapu
2013	161	AF	C	sapu
2013	174	AF	C	sapu	2.64294
2013	189	AF	C	sapu	2.40484
2013	203	AF	C	sapu	2.20934
2013	221	AF	C	sapu	2.22956
2013	236	AF	C	sapu	1.71775
2013	271	AF	C	sapu
2013	150	AF	D	sapu
2013	161	AF	D	sapu
2013	175	AF	D	sapu	2.44768
2013	189	AF	D	sapu	1.99615
2013	204	AF	D	sapu	2.18319
2013	221	AF	D	sapu	2.22052
2013	237	AF	D	sapu	1.72666
2013	271	AF	D	sapu
2013	150	AF	E	sapu
2013	162	AF	E	sapu
2013	175	AF	E	sapu	2.82803
2013	190	AF	E	sapu	2.34463
2013	204	AF	E	sapu	2.40147
2013	222	AF	E	sapu	2.04798
2013	237	AF	E	sapu	1.62458
2013	271	AF	E	sapu
2013	150	AF	F	sapu
2013	162	AF	F	sapu
2013	175	AF	F	sapu
2013	190	AF	F	sapu
2013	205	AF	F	sapu
2013	222	AF	F	sapu
2013	238	AF	F	sapu
2013	271	AF	F	sapu
2013	150	CP	G	sapu
2013	162	CP	G	sapu
2013	176	CP	G	sapu
2013	190	CP	G	sapu
2013	205	CP	G	sapu
2013	223	CP	G	sapu
2013	238	CP	G	sapu
2013	270	CP	G	sapu
2013	150	CP	H	sapu
2013	163	CP	H	sapu
2013	177	CP	H	sapu
2013	191	CP	H	sapu
2013	206	CP	H	sapu
2013	219	CP	H	sapu
2013	239	CP	H	sapu
2013	270	CP	H	sapu
2013	150	CP	I	sapu
2013	163	CP	I	sapu
2013	177	CP	I	sapu	3.58205
2013	191	CP	I	sapu	2.64289
2013	206	CP	I	sapu	2.18555
2013	223	CP	I	sapu	2.11148
2013	239	CP	I	sapu	1.62789
2013	270	CP	I	sapu
