# Supplementary material for: Advancing the match-mismatch framework for large herbivores in the Arctic: Evaluating the evidence for a trophic mismatch in caribou
Source: PLoS One. 2017 Feb 23;12(2):e0171807. doi: 10.1371/journal.pone.0171807 (PMC5322966; doi:10.1371/journal.pone.0171807)
Supplement: S5 Table — (XLSX) [file pone.0171807.s005.xlsx]

## Sheet: data
Table S5. The daily temperature data [minimum, mean, and maximum and cumulative thaw degree days (CTDD)] by year, day of the year, ecoregion, and plot along a south-north transect (plots A–I; Fig. 1) on the North Slope of the Brooks Range, Alaska 2011–13.
Year	Day of the year	Ecoregion	Plot	Daily temperature (°C)			CTDD
				Minimum	Mean	Max
2011	132	BR	A	-6.2	-1.2	5.6	0
2011	133	BR	A	-4	0.9	5.7	0.9
2011	134	BR	A	-0.4	2.2	4.2	3.1
2011	135	BR	A	-3.3	1	7.3	4.1
2011	136	BR	A	-9.3	-4.2	-0.3	4.1
2011	137	BR	A	-5.1	2.7	8.3	6.9
2011	138	BR	A	3.4	6.3	11	13.2
2011	139	BR	A	4.3	7.5	11.8	20.7
2011	140	BR	A	5.5	9.6	15.7	30.3
2011	141	BR	A	4.6	7.6	12.2	37.9
2011	142	BR	A	2.7	9.4	13.8	47.3
2011	143	BR	A	6.7	11.8	17	59.1
2011	144	BR	A	5.5	10.5	15	69.6
2011	145	BR	A	7.2	12	15.6	81.7
2011	146	BR	A	4.7	11.8	17.8	93.5
2011	147	BR	A	6.4	14	19.2	107.5
2011	148	BR	A	7.6	13.8	19.2	121.3
2011	149	BR	A	6.1	10.9	15.6	132.2
2011	150	BR	A	1.1	9	15.3	141.2
2011	151	BR	A	0	3.8	7.5	145
2011	152	BR	A	-2.3	1.1	4.4	146.1
2011	153	BR	A	-4.6	1.6	8.9	147.6
2011	154	BR	A	2.4	10.1	15.7	157.8
2011	155	BR	A	7	11.6	16	169.3
2011	156	BR	A	6.5	10.7	15.6	180
2011	157	BR	A	3.7	9.8	14.9	189.8
2011	158	BR	A	5.5	10.2	14	199.9
2011	159	BR	A	-1.9	2.7	7.5	202.6
2011	160	BR	A	-5.9	2.1	10.6	204.8
2011	161	BR	A	-1.5	5.6	11	210.4
2011	162	BR	A	-1.7	5.6	11.5	216
2011	163	BR	A	-3	0.7	4.3	216.7
2011	164	BR	A	-2	0	2.8	216.7
2011	165	BR	A	-0.7	5.8	12	222.5
2011	166	BR	A	2.4	7.9	11.3	230.3
2011	167	BR	A	6.4	10.7	14.9	241.1
2011	168	BR	A	5.1	10.1	16.1	251.2
2011	169	BR	A	4.6	9.8	15.5	261
2011	170	BR	A	5.3	12.9	18.3	273.9
2011	171	BR	A	6.5	14.2	20.2	288.1
2011	172	BR	A	9.4	13.3	16.2	301.3
2011	173	BR	A	9.8	13.6	20.6	314.9
2011	174	BR	A	9.4	11.8	16.2	326.7
2011	175	BR	A	8.2	13.3	19.4	340
2011	176	BR	A	7.5	15.2	21.8	355.2
2011	177	BR	A	13.1	20.3	26.1	375.5
2011	178	BR	A	12.8	17.9	22.6	393.4
2011	179	BR	A	6	12.6	16.6	405.9
2011	180	BR	A	-2.4	0.7	3.8	406.6
2011	181	BR	A	-0.7	1.2	3.4	407.8
2011	182	BR	A	0.1	4.9	11.1	412.7
2011	183	BR	A	5.8	13	19.9	425.7
2011	184	BR	A	5.9	12.8	16.9	438.4
2011	185	BR	A	1.8	4.3	7	442.7
2011	186	BR	A	4.9	11.4	17.8	454.1
2011	187	BR	A	7.8	14.6	19.9	468.7
2011	188	BR	A	9.3	16.1	21.1	484.8
2011	189	BR	A	8.9	15	21	499.8
2011	190	BR	A	3.4	11	16.6	510.8
2011	191	BR	A	3.9	10.3	15.8	521
2011	192	BR	A	4.4	9.9	14.3	531
2011	193	BR	A	9.8	13.5	16.8	544.4
2011	194	BR	A	7.2	8.4	10.7	552.8
2011	195	BR	A	6.8	8.7	11.8	561.5
2011	196	BR	A	6.8	12.7	17.6	574.3
2011	197	BR	A	6	11.5	17.1	585.8
2011	198	BR	A	4.6	9.2	13.4	595.1
2011	199	BR	A	5	10.1	14.8	605.2
2011	200	BR	A	5.8	12.1	18.2	617.3
2011	201	BR	A	6.6	13.3	18.9	630.5
2011	202	BR	A	8.4	11.2	16.3	641.7
2011	203	BR	A	5.6	10.8	16.3	652.5
2011	204	BR	A	6.8	12.7	20	665.3
2011	205	BR	A	7.8	12.3	16.9	677.6
2011	206	BR	A	3.2	8.6	13.4	686.2
2011	207	BR	A	5.2	10.6	16.9	696.8
2011	208	BR	A	5.8	12.7	18.2	709.5
2011	209	BR	A	7	14.2	21.8	723.8
2011	210	BR	A	6.9	11.9	18.5	735.7
2011	211	BR	A	4.1	6.2	8.5	741.8
2011	212	BR	A	4.2	7.7	13.2	749.5
2011	213	BR	A	4.2	10.1	15.7	759.6
2011	214	BR	A	6.8	9.8	13.1	769.5
2011	215	BR	A	5	10.8	15.7	780.3
2011	216	BR	A	9.3	13.4	19.6	793.7
2011	217	BR	A	6.9	11.2	16	804.9
2011	218	BR	A	3.5	8.8	13.3	813.6
2011	219	BR	A	3.3	7.3	11.3	821
2011	220	BR	A	4.2	7.4	11.7	828.4
2011	221	BR	A	0.9	8.3	13.8	836.8
2011	222	BR	A	3.7	6.6	12.6	843.4
2011	223	BR	A	4.1	9.1	15.5	852.5
2011	224	BR	A	6.5	12.3	17.6	864.8
2011	225	BR	A	6.5	10.8	16.8	875.6
2011	226	BR	A	2.2	5.3	6.7	880.9
2011	227	BR	A	0.8	3.2	6.4	884.2
2011	228	BR	A	-3.3	1.8	6.9	886
2011	229	BR	A	-1.8	2.5	6.3	888.5
2011	230	BR	A	0.5	5	11.6	893.5
2011	231	BR	A	-1	8.6	16.4	902.1
2011	232	BR	A	2	7.8	14.2	909.9
2011	233	BR	A	-0.5	3.8	8.9	913.8
2011	234	BR	A	-0.1	7.2	14.2	921
2011	235	BR	A	1.8	6	11.6	927
2011	236	BR	A	2.3	8	14.3	935
2011	237	BR	A	5.2	10.4	17	945.4
2011	238	BR	A	4.6	10.1	14.9	955.5
2011	239	BR	A	4.1	10.8	17.6	966.3
2011	240	BR	A	6.4	11.6	16.9	977.9
2011	241	BR	A	2.7	9.2	16.8	987.1
2011	242	BR	A	7.4	12.2	18.1	999.3
2011	243	BR	A	4.7	8.5	14.2	1007.8
2011	244	BR	A	3.6	7	11.4	1014.8
2011	245	BR	A	4.6	6.8	12	1021.6
2011	246	BR	A	1.4	4.3	7.7	1025.9
2011	247	BR	A	1.5	3	4.3	1028.9
2011	248	BR	A	-0.1	1.5	3	1030.4
2011	249	BR	A	-2.4	-1.1	0	1030.4
2011	250	BR	A	-1.5	0	2.8	1030.4
2011	251	BR	A	-3	-0.5	1.1	1030.4
2011	252	BR	A	-4.3	-2.5	0.2	1030.4
2011	253	BR	A	-0.7	2.3	5.5	1032.7
2011	254	BR	A	3.2	6.4	11.1	1039.2
2011	255	BR	A	0.8	6.4	11.7	1045.5
2011	256	BR	A	0.7	6.2	12.2	1051.7
2011	257	BR	A	3.7	9	15.1	1060.6
2011	258	BR	A	-1	3.6	6.3	1064.2
2011	259	BR	A	-1.3	-0.4	1.5	1064.2
2011	260	BR	A	-3.2	-1	0.8	1064.2
2011	261	BR	A	-2.1	-0.1	2.8	1064.2
2011	262	BR	A	-3.4	-0.1	4.4	1064.2
2011	263	BR	A	-4.3	-2.3	-1.1	1064.2
2011	264	BR	A	-5.5	-2.6	-1.1	1064.2
2011	265	BR	A	-2.4	-1.5	-0.1	1064.2
2011	266	BR	A	-4	-3.1	-2.1	1064.2
2011	267	BR	A	-6.2	-3.6	0	1064.2
2011	268	BR	A	-9.9	-7	-5.4	1064.2
2011	132	BR	B	-12.5	-2.2	10.3	0
2011	133	BR	B	-7.7	1.2	9	1.2
2011	134	BR	B	-1.9	2.9	8.3	4.1
2011	135	BR	B	-4	0.5	7.6	4.6
2011	136	BR	B	-7.5	-3.9	-1.3	4.6
2011	137	BR	B	-5.2	0.7	6.7	5.3
2011	138	BR	B	0.7	6.8	16.2	12.1
2011	139	BR	B	2.1	7.7	13.3	19.8
2011	140	BR	B	2.2	11.6	21.5	31.5
2011	141	BR	B	1.1	8.9	16.1	40.4
2011	142	BR	B	2.4	10.2	15.9	50.7
2011	143	BR	B	6.8	15	21.8	65.7
2011	144	BR	B	2.7	11.4	17.6	77.1
2011	145	BR	B	2.9	11.5	17.7	88.6
2011	146	BR	B	1	10.8	18.1	99.4
2011	147	BR	B	2.9	13.7	21	113.1
2011	148	BR	B	2.9	13.8	21.3	126.8
2011	149	BR	B	3.6	12.5	19.9	139.3
2011	150	BR	B	-0.7	9.5	15.5	148.8
2011	151	BR	B	1	3.8	7.3	152.6
2011	152	BR	B	-2.3	0.6	4.9	153.3
2011	153	BR	B	-5	1.2	8.2	154.5
2011	154	BR	B	-0.4	11	17.2	165.5
2011	155	BR	B	6.6	12.5	16.7	177.9
2011	156	BR	B	5.1	10.6	15.5	188.5
2011	157	BR	B	4.7	10.2	15.5	198.7
2011	158	BR	B	0.1	8.1	13.9	206.8
2011	159	BR	B	-3.9	1.3	7.7	208.1
2011	160	BR	B	-4.8	2.7	11.4	210.9
2011	161	BR	B	-4.8	3.7	11.5	214.6
2011	162	BR	B	-3	4.2	10.5	218.8
2011	163	BR	B	-4.8	0.4	4.7	219.2
2011	164	BR	B	-1.2	0.5	3.5	219.7
2011	165	BR	B	-0.2	5.7	12.9	225.4
2011	166	BR	B	4.5	9.6	12.7	235
2011	167	BR	B	7.4	11.8	16	246.9
2011	168	BR	B	4.9	12.3	17.5	259.2
2011	169	BR	B	6.5	10.8	14.8	270
2011	170	BR	B	4.9	13.4	18.5	283.4
2011	171	BR	B	6.2	14.7	20.3	298
2011	172	BR	B	11.1	14.5	17.7	312.5
2011	173	BR	B	10.6	14.1	19.7	326.6
2011	174	BR	B	9.9	13.2	18	339.8
2011	175	BR	B	9.2	14.2	19.9	354
2011	176	BR	B	8.7	16.3	21.9	370.3
2011	177	BR	B	13.9	21.3	26.7	391.6
2011	178	BR	B	14.7	20	24.8	411.6
2011	179	BR	B	5.7	14.3	18.5	425.9
2011	180	BR	B	-2	1.4	5.1	427.3
2011	181	BR	B	-0.4	1.9	3.7	429.2
2011	182	BR	B	1	5.8	10.8	435
2011	183	BR	B	4.6	14.4	20.8	449.4
2011	184	BR	B	5.9	14.3	18.3	463.7
2011	185	BR	B	2.4	5	7.1	468.7
2011	186	BR	B	4.8	12	19.5	480.7
2011	187	BR	B	8.1	15.8	21.6	496.5
2011	188	BR	B	10.7	17.1	22.9	513.6
2011	189	BR	B	8.5	14.8	18.5	528.3
2011	190	BR	B	4.2	9.7	15.6	538.1
2011	191	BR	B	2.7	9.6	15.4	547.7
2011	192	BR	B	5.5	10.3	16.2	558
2011	193	BR	B	10.4	14.6	19.3	572.6
2011	194	BR	B	8.8	10.3	12.7	582.9
2011	195	BR	B	7.9	10.7	14.3	593.6
2011	196	BR	B	8.8	13.8	19.4	607.4
2011	197	BR	B	7.8	13	17.4	620.4
2011	198	BR	B	6.5	11.3	15.6	631.7
2011	199	BR	B	7.1	11.6	15.6	643.2
2011	200	BR	B	6.1	13.6	18.3	656.8
2011	201	BR	B	8.2	14.8	21.5	671.6
2011	202	BR	B	8.8	12.1	17.2	683.7
2011	203	BR	B	7.3	12.1	16	695.8
2011	204	BR	B	7.4	14.1	21	709.8
2011	205	BR	B	8	13.1	17.2	723
2011	206	BR	B	6	7.9	11.4	730.9
2011	207	BR	B	3.9	9.1	16.1	740
2011	208	BR	B	5	13.5	19.6	753.5
2011	209	BR	B	5.2	14.8	22.4	768.3
2011	210	BR	B	8.3	13.7	20.1	782
2011	211	BR	B	5.1	7.4	10.6	789.4
2011	212	BR	B	6	8.9	14.6	798.3
2011	213	BR	B	5.3	11.5	17.4	809.8
2011	214	BR	B	8.5	11.3	13.5	821.2
2011	215	BR	B	7.3	11.7	17.4	832.9
2011	216	BR	B	10.1	14.5	20	847.4
2011	217	BR	B	9.4	12.5	16	859.9
2011	218	BR	B	6.3	10.3	15.6	870.2
2011	219	BR	B	3.9	8.8	13.4	878.9
2011	220	BR	B	4.9	8.6	13.7	887.6
2011	221	BR	B	2.4	10	15.4	897.6
2011	222	BR	B	3.5	7.5	11.8	905.1
2011	223	BR	B	3.9	9.2	15.1	914.3
2011	224	BR	B	6.5	13.2	19	927.5
2011	225	BR	B	7.1	11.8	17	939.3
2011	226	BR	B	3	6.4	8.1	945.7
2011	227	BR	B	1.5	4.2	8.6	949.8
2011	228	BR	B	-0.1	2.9	7.9	952.7
2011	229	BR	B	-0.7	3.2	7.8	955.9
2011	230	BR	B	0.7	4.8	10.8	960.8
2011	231	BR	B	-0.8	8.8	16.1	969.6
2011	232	BR	B	2.2	8.8	14.3	978.3
2011	233	BR	B	1.4	5.2	10	983.5
2011	234	BR	B	-2.1	6.3	13.2	989.9
2011	235	BR	B	-1.1	3.6	9.7	993.5
2011	236	BR	B	1.2	6.1	13.7	999.6
2011	237	BR	B	7.1	11.2	16.6	1010.8
2011	238	BR	B	5.9	11	17.3	1021.7
2011	239	BR	B	4.1	11.3	18	1033
2011	240	BR	B	7.1	12.8	19.3	1045.8
2011	241	BR	B	4.5	9.6	15.8	1055.4
2011	242	BR	B	6.8	13.4	19.9	1068.8
2011	243	BR	B	3.6	9.8	15.3	1078.6
2011	244	BR	B	5.5	8.5	12	1087.1
2011	245	BR	B	5.7	7.8	12.2	1094.9
2011	246	BR	B	1.5	4.7	6.1	1099.6
2011	247	BR	B	2.6	4.1	5.7	1103.7
2011	248	BR	B	0.2	2.1	3.8	1105.8
2011	249	BR	B	-1.3	-0.1	1.4	1105.8
2011	250	BR	B	0	1.5	4	1107.3
2011	251	BR	B	-1.8	0.6	1.8	1107.9
2011	252	BR	B	-2.7	-1.4	0.1	1107.9
2011	253	BR	B	-0.8	3.6	8	1111.5
2011	254	BR	B	5.2	8.3	13.4	1119.8
2011	255	BR	B	2.3	8	13.4	1127.8
2011	256	BR	B	0.9	6.4	12	1134.2
2011	257	BR	B	2.3	8.3	14.7	1142.5
2011	258	BR	B	0.2	2.5	5.7	1145.1
2011	259	BR	B	-0.1	1	2.8	1146.1
2011	260	BR	B	-1.1	0.2	2.2	1146.3
2011	261	BR	B	-2.4	-0.2	2.1	1146.3
2011	262	BR	B	-2.6	0.1	2.7	1146.4
2011	263	BR	B	-2.5	-1.1	0.5	1146.4
2011	264	BR	B	-4.9	-1.5	0.3	1146.4
2011	265	BR	B	-1.6	-0.6	0.6	1146.4
2011	266	BR	B	-3.4	-2.4	-1.2	1146.4
2011	267	BR	B	-4.4	-3.4	-2.5	1146.4
2011	268	BR	B	-8.4	-6.7	-4.4	1146.4
2011	132	AF	C	-16.8	-3.5	9	0
2011	133	AF	C	-11.2	-0.1	9.9	0
2011	134	AF	C	-3.3	2.9	10.7	2.9
2011	135	AF	C	-6.8	-1.1	7.3	2.9
2011	136	AF	C	-4.6	-1.4	4	2.9
2011	137	AF	C	-3.7	0	3.2	2.9
2011	138	AF	C	-4.2	3.5	10.9	6.4
2011	139	AF	C	1	7.5	15.2	13.9
2011	140	AF	C	-0.7	7.6	17.6	21.6
2011	141	AF	C	1.3	8.3	15.5	29.9
2011	142	AF	C	1.4	8.4	14.7	38.3
2011	143	AF	C	1.1	10.3	21.3	48.6
2011	144	AF	C	1.5	10.6	19.3	59.2
2011	145	AF	C	0.2	9.1	15	68.2
2011	146	AF	C	0.2	9.2	17.3	77.5
2011	147	AF	C	-0.5	11.5	21.3	89
2011	148	AF	C	1.8	13.2	21.9	102.2
2011	149	AF	C	1.7	12.2	20	114.4
2011	150	AF	C	1	11.2	20.5	125.5
2011	151	AF	C	1	3.4	6.9	128.9
2011	152	AF	C	-1.9	1.8	6	130.7
2011	153	AF	C	-4.6	2	9.6	132.7
2011	154	AF	C	-2.6	8.8	17.6	141.5
2011	155	AF	C	1.1	9.6	15.7	151.1
2011	156	AF	C	2.6	10	17	161.1
2011	157	AF	C	2.6	8.6	15.2	169.8
2011	158	AF	C	-1.1	5.6	13.3	175.3
2011	159	AF	C	-2.7	2.3	8.2	177.6
2011	160	AF	C	-3.6	3.9	13	181.5
2011	161	AF	C	-2.5	4.3	12.2	185.8
2011	162	AF	C	-1.6	4.7	11.2	190.5
2011	163	AF	C	-3.9	0.1	3.3	190.6
2011	164	AF	C	-0.2	1.8	5	192.4
2011	165	AF	C	0.3	6.7	13.3	199.2
2011	166	AF	C	4	11	16.4	210.2
2011	167	AF	C	8.1	14.3	18.4	224.5
2011	168	AF	C	4.2	13.1	20.1	237.6
2011	169	AF	C	6.5	13.8	19	251.4
2011	170	AF	C	5.5	14.7	21.3	266.1
2011	171	AF	C	3.3	13.3	22.1	279.4
2011	172	AF	C	5.5	12	19	291.4
2011	173	AF	C	9.2	14.9	22.1	306.3
2011	174	AF	C	7.6	13.9	19.4	320.3
2011	175	AF	C	5.6	13.4	19.3	333.7
2011	176	AF	C	7.4	17.2	23.8	350.9
2011	177	AF	C	10.7	22.3	29.6	373.3
2011	178	AF	C	12.2	21	28.5	394.3
2011	179	AF	C	5.7	16	22	410.3
2011	180	AF	C	-1.9	1.9	4.9	412.2
2011	181	AF	C	0.6	3.5	7.1	415.6
2011	182	AF	C	2.7	7.3	11.8	422.9
2011	183	AF	C	3.5	14.6	22.6	437.5
2011	184	AF	C	6.6	14.3	20.1	451.9
2011	185	AF	C	2.3	5.2	8.4	457.1
2011	186	AF	C	6.3	13.9	20.7	471
2011	187	AF	C	7.1	16.8	23.3	487.7
2011	188	AF	C	6.4	16.5	23.3	504.2
2011	189	AF	C	7.5	11.6	18.9	515.8
2011	190	AF	C	4.7	10.4	16	526.2
2011	191	AF	C	2.6	8.6	15.7	534.7
2011	192	AF	C	3.7	9.9	15.9	544.6
2011	193	AF	C	9.4	15.9	21.4	560.5
2011	194	AF	C	9.4	10.8	13.8	571.3
2011	195	AF	C	8.8	12.2	17.1	583.4
2011	196	AF	C	7.9	15.2	22.2	598.6
2011	197	AF	C	8.4	14.3	20.2	612.9
2011	198	AF	C	7	12.4	17.7	625.3
2011	199	AF	C	7.2	13	18.5	638.3
2011	200	AF	C	3.8	13.8	20.1	652.2
2011	201	AF	C	7.1	15.4	22.5	667.6
2011	202	AF	C	8.4	13.1	19.2	680.7
2011	203	AF	C	9.3	14	18.7	694.7
2011	204	AF	C	8.4	15.3	24	710
2011	205	AF	C	8.1	13.1	18.1	723.1
2011	206	AF	C	4.6	7	9.8	730.1
2011	207	AF	C	2.7	9	16.4	739
2011	208	AF	C	6.4	13.2	20	752.3
2011	209	AF	C	5.5	15.2	25.3	767.4
2011	210	AF	C	9.2	13.9	22.1	781.4
2011	211	AF	C	6.3	8.8	13	790.2
2011	212	AF	C	5.6	10.1	16.7	800.3
2011	213	AF	C	6.8	12.6	18	812.9
2011	214	AF	C	7.9	11.2	15.1	824.1
2011	215	AF	C	7.6	13.3	20.2	837.4
2011	216	AF	C	10.5	16.5	23.6	853.9
2011	217	AF	C	8.1	12.7	18.1	866.6
2011	218	AF	C	6.6	10.4	15.5	877
2011	219	AF	C	3.3	9	15.4	886
2011	220	AF	C	6.7	10.4	15.8	896.4
2011	221	AF	C	2.1	10.4	17.5	906.8
2011	222	AF	C	4.7	8	10.1	914.8
2011	223	AF	C	3.4	9.1	16.7	923.9
2011	224	AF	C	3.2	13.5	22	937.5
2011	225	AF	C	7	13.7	19.1	951.1
2011	226	AF	C	3.8	6.7	8.9	957.8
2011	227	AF	C	2.4	5.2	9.8	963
2011	228	AF	C	1.2	3.3	6	966.3
2011	229	AF	C	0.2	3.8	7.5	970.1
2011	230	AF	C	0.5	5.2	12.4	975.2
2011	231	AF	C	-4.5	6.7	17.3	982
2011	232	AF	C	0.5	7.7	14.1	989.7
2011	233	AF	C	0.5	4.5	8.2	994.2
2011	234	AF	C	-4.8	4.7	14.1	998.9
2011	235	AF	C	0.6	3.1	6.2	1002
2011	236	AF	C	0.5	4.8	10.6	1006.7
2011	237	AF	C	1.4	8.4	16.4	1015.1
2011	238	AF	C	0	9.7	19.2	1024.8
2011	239	AF	C	0.9	9.8	19.1	1034.6
2011	240	AF	C	1.3	9.9	18.8	1044.5
2011	241	AF	C	3.3	9.8	16.2	1054.3
2011	242	AF	C	2	11.9	21.7	1066.2
2011	243	AF	C	6.8	11.1	17.4	1077.3
2011	244	AF	C	4.9	9	14	1086.3
2011	245	AF	C	4.2	8.1	13.7	1094.4
2011	246	AF	C	3.2	5.4	9.2	1099.8
2011	247	AF	C	2.3	4.3	7	1104.1
2011	248	AF	C	0.7	2.7	4.6	1106.8
2011	249	AF	C	0	1.7	4.3	1108.4
2011	250	AF	C	1.9	3.3	5.7	1111.7
2011	251	AF	C	-0.7	1.5	2.7	1113.2
2011	252	AF	C	-2.3	-0.7	1.3	1113.2
2011	253	AF	C	-1.8	2.9	7.2	1116.1
2011	254	AF	C	4.6	8.9	14.2	1125
2011	255	AF	C	1.8	8.8	15	1133.8
2011	256	AF	C	-2.5	5	13.3	1138.9
2011	257	AF	C	-3	2.4	8.9	1141.2
2011	258	AF	C	-3.8	-0.2	1.9	1141.2
2011	259	AF	C	-0.1	1.9	4	1143.2
2011	260	AF	C	-1.7	1.1	4	1144.3
2011	261	AF	C	-2.5	0.6	3.3	1144.9
2011	262	AF	C	-0.5	1.3	3.9	1146.3
2011	263	AF	C	-1.3	0.4	2.2	1146.7
2011	264	AF	C	-1.1	0.7	2.7	1147.4
2011	265	AF	C	-1	0.4	2.3	1147.8
2011	266	AF	C	-2.6	-1.3	-0.4	1147.8
2011	267	AF	C	-4.8	-2.8	-0.2	1147.8
2011	268	AF	C	-9.9	-6.7	-2.7	1147.8
2011	132	AF	D	-15.1	-5.4	2.3	0
2011	133	AF	D	-10.1	-3	6.1	2.1
2011	134	AF	D	-1.3	2.1	5.2	2.1
2011	135	AF	D	-5.9	-2.2	2.1	2.1
2011	136	AF	D	-3.8	-2.2	0.6	2.1
2011	137	AF	D	-3	-1	4.7	2.1
2011	138	AF	D	-5.5	-0.1	4.6	6.8
2011	139	AF	D	0.3	4.7	9.4	9.8
2011	140	AF	D	-2.5	3	9.5	15.4
2011	141	AF	D	2.6	5.6	10.5	17.4
2011	142	AF	D	-1	1.9	5.3	23.1
2011	143	AF	D	-1.8	5.7	11.3	30.4
2011	144	AF	D	2.7	7.4	12.7	33.9
2011	145	AF	D	-0.7	3.5	7.6	39.5
2011	146	AF	D	-0.5	5.6	9.6	47
2011	147	AF	D	-0.7	7.5	13.4	55.1
2011	148	AF	D	-0.7	8.1	13.5	63.5
2011	149	AF	D	-0.1	8.4	13.8	63.5
2011	150	AF	D	0.2	7.7	12.7	71.2
2011	151	AF	D	1.1	2.4	4	73.5
2011	152	AF	D	-2.8	0.2	5.7	73.7
2011	153	AF	D	-4.6	0.2	5	73.9
2011	154	AF	D	-3.4	4.7	11.9	78.6
2011	155	AF	D	-1	6.1	11.9	84.7
2011	156	AF	D	0.8	7.8	14	92.5
2011	157	AF	D	0.6	5	11	97.5
2011	158	AF	D	-1.7	3.3	9.4	100.8
2011	159	AF	D	-2.5	0.9	5.1	101.7
2011	160	AF	D	-3	2.5	8.7	104.1
2011	161	AF	D	-2.6	2.8	8.9	106.9
2011	162	AF	D	-1.5	3	8.5	109.9
2011	163	AF	D	-3.3	0	3	109.9
2011	164	AF	D	-0.3	2.1	4.5	112
2011	165	AF	D	1.1	6.3	13.8	118.3
2011	166	AF	D	4.9	11.5	16.7	129.8
2011	167	AF	D	6.6	13.9	18.8	143.7
2011	168	AF	D	5.3	13.2	20	156.9
2011	169	AF	D	6.9	14.4	18.8	171.3
2011	170	AF	D	4.5	13.5	19.5	184.9
2011	171	AF	D	3.4	12.2	19.9	197.1
2011	172	AF	D	4.9	10.7	16.4	207.8
2011	173	AF	D	8.1	14.6	20.3	222.3
2011	174	AF	D	8	13.3	18.1	235.7
2011	175	AF	D	4.5	11.5	19.7	247.2
2011	176	AF	D	6.9	16.1	22	263.3
2011	177	AF	D	8.2	21.8	30.2	285.1
2011	178	AF	D	13.3	21.2	28.4	306.3
2011	179	AF	D	5.1	14.4	20.5	320.7
2011	180	AF	D	-1.3	2	5	322.8
2011	181	AF	D	0.5	3.7	7.6	326.5
2011	182	AF	D	3.7	7.3	11.2	333.8
2011	183	AF	D	3.2	14.5	22.6	348.3
2011	184	AF	D	6.2	13.2	21.1	361.5
2011	185	AF	D	2.3	5.4	8.6	366.8
2011	186	AF	D	6.6	14	20.4	380.8
2011	187	AF	D	8	16.9	22.9	397.8
2011	188	AF	D	6.1	15.5	22.9	413.3
2011	189	AF	D	7.1	10.7	17.4	424
2011	190	AF	D	3.7	9.3	16	433.2
2011	191	AF	D	1.8	8.1	13.5	441.4
2011	192	AF	D	3.8	9.5	15	450.8
2011	193	AF	D	8.4	15.6	22	466.4
2011	194	AF	D	9.4	11	13.1	477.4
2011	195	AF	D	9.1	12.3	16.3	489.7
2011	196	AF	D	6.1	14.4	20.5	504.1
2011	197	AF	D	8.9	14.6	22	518.7
2011	198	AF	D	7.4	13.1	18.1	531.8
2011	199	AF	D	7.3	13.6	19	545.3
2011	200	AF	D	3.5	14.2	21.2	559.5
2011	201	AF	D	6.4	15.2	23	574.8
2011	202	AF	D	6.3	13.2	19.1	588
2011	203	AF	D	7.1	14.1	20	602.1
2011	204	AF	D	8.1	15.5	24	617.6
2011	205	AF	D	7.9	12.9	17.1	630.5
2011	206	AF	D	3.9	6.7	9.4	637.2
2011	207	AF	D	3.4	9.3	16	646.6
2011	208	AF	D	7	13.3	20.3	659.9
2011	209	AF	D	3.7	15.5	25.9	675.4
2011	210	AF	D	9.8	14.2	22.2	689.6
2011	211	AF	D	6.8	9.4	13.3	698.9
2011	212	AF	D	5	10.7	17.1	709.7
2011	213	AF	D	7.9	13.1	18.9	722.8
2011	214	AF	D	6.6	11.4	15.6	734.2
2011	215	AF	D	7.3	12.9	18.6	747.1
2011	216	AF	D	10.4	16.8	24.1	763.9
2011	217	AF	D	8.2	12.9	19.2	776.8
2011	218	AF	D	6.6	11.2	16.4	788
2011	219	AF	D	2.4	9.5	17.2	797.5
2011	220	AF	D	5.3	10.8	18.1	808.3
2011	221	AF	D	1.4	10.6	16.8	818.9
2011	222	AF	D	6.3	8.5	11.2	827.3
2011	223	AF	D	3.7	8.6	16.2	835.9
2011	224	AF	D	1.3	13.5	23.5	849.5
2011	225	AF	D	7.5	13.6	20.3	863
2011	226	AF	D	4	7.3	9.5	870.3
2011	227	AF	D	2.3	5.7	10.6	876
2011	228	AF	D	1.9	3.9	6	879.9
2011	229	AF	D	1.1	4.5	7.7	884.3
2011	230	AF	D	-1.9	4.4	11.7	888.8
2011	231	AF	D	-5.6	6.2	16.1	894.9
2011	232	AF	D	-3	7	14.1	901.9
2011	233	AF	D	-2.4	4.2	7.5	906.1
2011	234	AF	D	-5.7	4.3	14.3	910.5
2011	235	AF	D	0.8	3.2	6.4	913.7
2011	236	AF	D	-0.1	4.6	10.5	918.3
2011	237	AF	D	1	7.9	16.9	926.2
2011	238	AF	D	-1.6	8.8	19.3	935
2011	239	AF	D	-1	9.3	18.2	944.3
2011	240	AF	D	-1.1	9.5	20.2	953.7
2011	241	AF	D	1.9	9.3	16	963.1
2011	242	AF	D	0	11.8	23.2	974.9
2011	243	AF	D	7.4	12.1	18.2	986.9
2011	244	AF	D	4.2	9.9	16.4	996.8
2011	245	AF	D	3.7	8.3	13.3	1005.1
2011	246	AF	D	2.8	6.2	12.3	1011.4
2011	247	AF	D	2.3	4.7	8.2	1016
2011	248	AF	D	1.2	3.4	5.6	1019.4
2011	249	AF	D	0.6	2.4	4.8	1021.9
2011	250	AF	D	2.4	3.9	6.1	1025.7
2011	251	AF	D	-0.1	1.8	3.5	1027.6
2011	252	AF	D	-2.3	-0.2	2.8	1027.6
2011	253	AF	D	-1.3	2.6	6.1	1030.1
2011	254	AF	D	4.5	9	15.8	1039.2
2011	255	AF	D	2	9.6	16.2	1048.8
2011	256	AF	D	-2	4.9	13.5	1053.7
2011	257	AF	D	-2.6	1.9	7	1055.5
2011	258	AF	D	-2.6	0.6	3	1056.1
2011	259	AF	D	0.1	2.5	5.2	1058.6
2011	260	AF	D	-2.4	1.5	4.8	1060.1
2011	261	AF	D	-1.3	1.1	4.5	1061.1
2011	262	AF	D	-0.7	1.8	4.6	1062.9
2011	263	AF	D	-0.5	1.2	2.7	1064.1
2011	264	AF	D	-1.7	1.2	3.4	1065.2
2011	265	AF	D	-0.9	0.9	2.4	1066.1
2011	266	AF	D	-1.9	-0.9	0.1	1066.1
2011	267	AF	D	-4.4	-2.8	-1.6	1066.1
2011	268	AF	D				1066.1
2011	132	AF	E	-18.5	-7.9	0.6	5
2011	133	AF	E	-11.5	-5.3	2.3	8.1
2011	134	AF	E	-4.6	-0.4	4.2	10.2
2011	135	AF	E	-8.2	-3.6	0.9	14
2011	136	AF	E	-3.8	-1	1.2	14.6
2011	137	AF	E	-2	-0.3	3.5	17.9
2011	138	AF	E	-5.1	-0.9	1.9	24.6
2011	139	AF	E	-0.1	3.1	9.3	27.3
2011	140	AF	E	-2.3	2	6.4	31.7
2011	141	AF	E	1.1	3.8	9.4	38.2
2011	142	AF	E	-1.3	0.6	2.9	44.8
2011	143	AF	E	-2.4	3.3	8.6	51.7
2011	144	AF	E	1.9	6.7	12.9	59.7
2011	145	AF	E	-1.5	2.7	7.8	61.8
2011	146	AF	E	-0.8	4.4	8.3	62.3
2011	147	AF	E	-2.7	6.5	12.1	63.4
2011	148	AF	E	-2.1	6.6	13	68.8
2011	149	AF	E	-2.8	6.9	13.2	74.6
2011	150	AF	E	-1.3	7.9	14.6	82.3
2011	151	AF	E	0.6	2.1	3.6	87.4
2011	152	AF	E	-2.5	0.5	4.1	91.4
2011	153	AF	E	-4	1.1	6.1	93
2011	154	AF	E	-2.6	5.4	12.8	63.8
2011	155	AF	E	-0.8	5.8	13.8	69.6
2011	156	AF	E	0.3	7.7	16.3	77.3
2011	157	AF	E	0	5.1	12.7	82.4
2011	158	AF	E	-1.1	4.1	11.7	86.5
2011	159	AF	E	-1.7	1.6	7.8	88
2011	160	AF	E	-2.3	3.7	9	91.7
2011	161	AF	E	-1.5	4.2	11	96
2011	162	AF	E	-1.1	4.2	11.1	100.1
2011	163	AF	E	-3.6	1	5.1	101.1
2011	164	AF	E	0	3.2	7.2	104.3
2011	165	AF	E	0.6	6.6	15.5	110.9
2011	166	AF	E	4.6	13.1	20	124
2011	167	AF	E	8.4	15.6	24.4	139.6
2011	168	AF	E	6.2	15.3	23.4	154.9
2011	169	AF	E	6.3	15.1	21.3	170
2011	170	AF	E	4.4	14.3	22.3	184.3
2011	171	AF	E	4.6	13	20.7	197.3
2011	172	AF	E	3.7	10	16.4	207.3
2011	173	AF	E	6.9	14.4	23.3	221.7
2011	174	AF	E	6.3	13.5	21.2	235.2
2011	175	AF	E	3	11	20.4	246.3
2011	176	AF	E	8.4	15.9	21.1	262.1
2011	177	AF	E	6.9	19.3	28.1	281.5
2011	178	AF	E	10.4	21.3	28.4	302.7
2011	179	AF	E	2.7	11.4	18.1	314.2
2011	180	AF	E	-1.3	1.9	5.2	316
2011	181	AF	E	0.6	4.1	7.9	320.1
2011	182	AF	E	1.7	7.4	11.4	327.4
2011	183	AF	E	5.7	14.8	22.2	342.2
2011	184	AF	E	4.7	10.8	20.1	353
2011	185	AF	E	2.5	5.2	8.5	358.2
2011	186	AF	E	6	13.8	20.8	372
2011	187	AF	E	7.7	16.6	22.6	388.6
2011	188	AF	E	5.5	13.3	22.7	402
2011	189	AF	E	6.4	10.5	15.8	412.5
2011	190	AF	E	2.4	7.8	14.6	420.3
2011	191	AF	E	2.1	7.2	13.3	427.4
2011	192	AF	E	3.6	8.6	15.4	436.1
2011	193	AF	E	8.4	14.3	21.4	450.3
2011	194	AF	E	7.5	9.8	12.1	460.2
2011	195	AF	E	6.8	11.2	16.5	471.3
2011	196	AF	E	3.6	13.2	21.5	484.5
2011	197	AF	E	6.1	14.5	22.7	498.9
2011	198	AF	E	8.8	13.4	18.3	512.4
2011	199	AF	E	5.8	12.5	18.4	524.8
2011	200	AF	E	1.2	14.4	21.7	539.2
2011	201	AF	E	7.4	15.9	23.5	555.1
2011	202	AF	E	7.1	13.7	19.6	568.8
2011	203	AF	E	10.1	15.2	19.9	584
2011	204	AF	E	8.2	15.4	22.5	599.4
2011	205	AF	E	7.7	12.5	16.2	611.8
2011	206	AF	E	3.4	6.2	9.2	618
2011	207	AF	E	5.1	8.8	13.6	626.8
2011	208	AF	E	6.7	12.4	18.7	639.2
2011	209	AF	E	4.6	16.4	25.8	655.6
2011	210	AF	E	10.2	15	22.2	670.6
2011	211	AF	E	7.2	10.1	14	680.7
2011	212	AF	E	6.1	11.4	16.2	692
2011	213	AF	E	6.5	13	18.9	705
2011	214	AF	E	4.8	11.7	16.8	716.7
2011	215	AF	E	7.3	11.1	16.6	727.8
2011	216	AF	E	6.8	16.1	25.2	743.9
2011	217	AF	E	9.9	14.4	21.6	758.3
2011	218	AF	E	8.3	11.7	16.3	770.1
2011	219	AF	E	3.4	10.7	17.9	780.8
2011	220	AF	E	7	11.9	17.1	792.6
2011	221	AF	E	3.2	11	18.1	803.6
2011	222	AF	E	6.4	8.7	13.1	812.3
2011	223	AF	E	4.9	8.7	15.9	820.9
2011	224	AF	E	-1.2	13.2	24.1	834.1
2011	225	AF	E	6	13.8	21.7	848
2011	226	AF	E	4.4	7.2	9.1	855.1
2011	227	AF	E	2.5	5.8	10.7	860.9
2011	228	AF	E	2.2	3.9	5.6	864.8
2011	229	AF	E	1.7	4.8	7.8	869.6
2011	230	AF	E	-2	3.6	11.5	873.3
2011	231	AF	E	-4.9	4.4	15	877.7
2011	232	AF	E	-2.7	7.3	15.1	885
2011	233	AF	E	2.3	5.5	8.4	890.5
2011	234	AF	E	-2.7	5	13.8	895.5
2011	235	AF	E	1.1	3.3	6.1	898.7
2011	236	AF	E	0.8	4.4	8.2	903.1
2011	237	AF	E	2.6	7.5	13.8	910.6
2011	238	AF	E	-4.4	6.8	17.3	917.4
2011	239	AF	E	0	8.1	15.4	925.5
2011	240	AF	E	-1.9	7.9	17.5	933.5
2011	241	AF	E	0.6	7.9	14.6	941.4
2011	242	AF	E	-2.7	11.2	22.6	952.6
2011	243	AF	E	6.9	12.5	17.5	965.1
2011	244	AF	E	4.3	10.4	16.9	975.5
2011	245	AF	E	4.5	7.7	11.4	983.2
2011	246	AF	E	2.6	5.2	9.2	988.4
2011	247	AF	E	2	4	6.9	992.4
2011	248	AF	E	2.1	4	6.5	996.3
2011	249	AF	E	1.3	3.3	5.2	999.6
2011	250	AF	E	2.8	4.5	6.7	1004.1
2011	251	AF	E	0.2	2	3.4	1006.2
2011	252	AF	E	-3	0.2	2.5	1006.3
2011	253	AF	E	-3	3.3	6.8	1009.6
2011	254	AF	E	5.7	9.4	13.8	1019
2011	255	AF	E	1.1	9.7	15.9	1028.7
2011	256	AF	E	-3.3	4.3	12.2	1033
2011	257	AF	E	-0.3	1.9	4.2	1034.9
2011	258	AF	E	-0.8	1.9	4.1	1036.8
2011	259	AF	E	1.8	3	4.5	1039.8
2011	260	AF	E	-0.7	2	4.4	1041.7
2011	261	AF	E	0.3	2.1	4.8	1043.8
2011	262	AF	E	0.8	2.4	4.9	1046.1
2011	263	AF	E	0.6	2.7	5.1	1048.8
2011	264	AF	E	-0.5	1.7	3.9	1050.5
2011	265	AF	E	-0.8	1.1	2.4	1051.6
2011	266	AF	E	-1.6	-0.4	0.9	1051.6
2011	267	AF	E	-2.1	-1.7	-1	1051.6
2011	268	AF	E				1051.6
2011	132	AF	F	-19.8	-9.1	2.8	0
2011	133	AF	F	-17.3	-8.8	-2.6	0
2011	134	AF	F	-10.4	-3.1	5.1	0
2011	135	AF	F	-9.1	-3.8	-0.2	0
2011	136	AF	F	-3.1	-2.1	-1.2	0
2011	137	AF	F	-3.1	-2.2	-0.7	0
2011	138	AF	F	-1.9	-1.3	-0.5	0
2011	139	AF	F	-1.8	-0.6	0.2	0
2011	140	AF	F	0.1	0.2	0.3	0.2
2011	141	AF	F	0	1	2.7	1.2
2011	142	AF	F	-0.4	0.6	2.3	1.8
2011	143	AF	F	-1.5	0	0.9	1.8
2011	144	AF	F	0.3	2	4	3.8
2011	145	AF	F	-1.1	1.6	5.7	5.4
2011	146	AF	F	-0.4	1.3	3.2	6.7
2011	147	AF	F	-1.8	4.4	8.3	11.1
2011	148	AF	F	-1.6	3	7.5	14.1
2011	149	AF	F	-2.3	3.9	8.1	17.9
2011	150	AF	F	-0.7	5.9	11.1	23.8
2011	151	AF	F	0.6	1.6	3.2	25.4
2011	152	AF	F	-2.6	-0.5	0.8	25.4
2011	153	AF	F	-3.6	-0.8	2.4	25.4
2011	154	AF	F	-3.1	0.9	4.6	26.3
2011	155	AF	F	-1	3.2	8.6	29.6
2011	156	AF	F	0.6	4.1	9.2	33.7
2011	157	AF	F	-0.8	1.3	5.2	35
2011	158	AF	F	-1.7	1.2	5.6	36.2
2011	159	AF	F	-2	-0.2	2.6	36.2
2011	160	AF	F	-2.3	1.3	4.3	37.4
2011	161	AF	F	-1.9	1.6	6.4	39
2011	162	AF	F	-1.8	1.9	6.5	41
2011	163	AF	F	-3.7	-0.1	3	41
2011	164	AF	F	-0.3	1.9	4	42.9
2011	165	AF	F	0.3	4.7	11.9	47.6
2011	166	AF	F	3.4	11.4	17.8	59
2011	167	AF	F	5.5	14.3	19.9	73.2
2011	168	AF	F	6.7	12.7	17.9	85.9
2011	169	AF	F	4.7	12.7	18	98.5
2011	170	AF	F	3.9	11.4	17.5	110
2011	171	AF	F	5	10	14.7	119.9
2011	172	AF	F	2.7	8.9	15	128.8
2011	173	AF	F	5.2	12.4	19.2	141.2
2011	174	AF	F	5.3	11.1	17.2	152.3
2011	175	AF	F	2.1	7.7	14.9	160
2011	176	AF	F	7.3	13.9	20.3	174
2011	177	AF	F	7	17.4	27.7	191.3
2011	178	AF	F	7.8	19.6	28.3	211
2011	179	AF	F	2.1	10.6	16.4	221.5
2011	180	AF	F	-1.2	2.2	5.8	223.7
2011	181	AF	F	0.5	4.4	7.7	228.1
2011	182	AF	F	3.4	7.8	13.7	235.9
2011	183	AF	F	5.2	14.3	22	250.2
2011	184	AF	F	4.2	10.2	18.7	260.4
2011	185	AF	F	2.7	5.3	7.7	265.6
2011	186	AF	F	5.8	13.7	21.2	279.3
2011	187	AF	F	9	16.3	22.3	295.6
2011	188	AF	F	5.8	12.7	20.7	308.4
2011	189	AF	F	6	10.2	15.6	318.6
2011	190	AF	F	0.9	6.8	13.5	325.3
2011	191	AF	F	2.9	7.6	13.8	333
2011	192	AF	F	3	8	13.9	340.9
2011	193	AF	F	7.3	12.3	18.2	353.2
2011	194	AF	F	6.3	8.8	11.3	362
2011	195	AF	F	5.5	9.9	16.7	371.9
2011	196	AF	F	4.6	12	21.7	384
2011	197	AF	F	6.2	13.5	22.9	397.5
2011	198	AF	F	8.8	13.6	18.8	411.1
2011	199	AF	F	5.9	12.8	18.4	423.9
2011	200	AF	F	3.2	14.2	22	438.1
2011	201	AF	F	5.6	15.3	21.3	453.4
2011	202	AF	F	9.6	13.9	18	467.3
2011	203	AF	F	8.4	13.7	19.1	481
2011	204	AF	F	9.2	14.1	21.9	495.1
2011	205	AF	F	5.6	12.2	16.6	507.4
2011	206	AF	F	3.2	6	8.7	513.3
2011	207	AF	F	5	8.4	13.2	521.8
2011	208	AF	F	6.2	11.4	18.4	533.1
2011	209	AF	F	3.3	16	25.9	549.1
2011	210	AF	F	9.3	13.9	21.6	563
2011	211	AF	F	7.1	10.5	13.8	573.5
2011	212	AF	F	7.7	12.2	16.4	585.7
2011	213	AF	F	6.9	12.7	18.7	598.3
2011	214	AF	F	5.3	11.3	17.8	609.6
2011	215	AF	F	6.5	10	15.2	619.6
2011	216	AF	F	7.9	15.5	24.5	635
2011	217	AF	F	7.9	14.3	20.9	649.3
2011	218	AF	F	5.3	11.7	17.7	661
2011	219	AF	F	5.8	11.7	19.7	672.7
2011	220	AF	F	6	11.9	18.4	684.6
2011	221	AF	F	3	9.7	17.2	694.3
2011	222	AF	F	6.2	8.2	12.6	702.4
2011	223	AF	F	5	9	15.1	711.4
2011	224	AF	F	1.9	12.4	23	723.8
2011	225	AF	F	4.2	12.5	20.6	736.4
2011	226	AF	F	4.7	6.7	8.8	743.1
2011	227	AF	F	2.3	5.3	9	748.4
2011	228	AF	F	2.2	4	5.7	752.4
2011	229	AF	F	1	4.6	8.9	757
2011	230	AF	F	-0.8	3.7	11.1	760.6
2011	231	AF	F	-3.6	4.2	13	764.8
2011	232	AF	F	-1.5	7.1	15.1	772
2011	233	AF	F	3.3	5.6	8.8	777.6
2011	234	AF	F	-1.2	5.6	12.4	783.1
2011	235	AF	F	1.1	3.7	7.4	786.8
2011	236	AF	F	0.7	4.6	7.9	791.4
2011	237	AF	F	2.3	6.4	11.9	797.8
2011	238	AF	F	-3.2	6.6	16.2	804.3
2011	239	AF	F	0.7	6.6	11.6	810.9
2011	240	AF	F	2.6	7.7	14.5	818.7
2011	241	AF	F	3.5	7.8	13.4	826.4
2011	242	AF	F	-3.3	9.9	22.8	836.4
2011	243	AF	F	4.7	10.7	17.1	847
2011	244	AF	F	2.1	8.9	16	855.9
2011	245	AF	F	1.9	6.6	10.1	862.5
2011	246	AF	F	2.9	5.2	9	867.7
2011	247	AF	F	1.5	3.9	6.4	871.6
2011	248	AF	F	2.1	4.2	6.6	875.8
2011	249	AF	F	1.8	3.7	5.9	879.5
2011	250	AF	F	2.1	4.5	7.5	884.1
2011	251	AF	F	0.2	1.7	3	885.8
2011	252	AF	F	-1.6	0.8	4.3	886.6
2011	253	AF	F	-2.4	3.2	6.1	889.8
2011	254	AF	F	5.6	8.9	13.8	898.7
2011	255	AF	F	5.1	9.6	16.1	908.3
2011	256	AF	F	-2.1	5	13	913.3
2011	257	AF	F	-0.3	2	4.1	915.3
2011	258	AF	F	-0.3	2.2	4.2	917.5
2011	259	AF	F	1.5	2.7	3.5	920.2
2011	260	AF	F	0.5	1.9	4.1	922.1
2011	261	AF	F	0.9	1.8	3	923.8
2011	262	AF	F	1.3	2.4	4.7	926.3
2011	263	AF	F	1.7	2.7	4.3	929
2011	264	AF	F	1.3	2.1	3.4	931.1
2011	265	AF	F	-1	1.1	2.1	932.2
2011	266	AF	F	-1.7	-0.2	1.5	932.2
2011	267	AF	F	-3.1	-1.8	0	932.2
2011	268	AF	F				932.2
2011	132	CP	G	-22.9	-11.8	-1.3	0
2011	133	CP	G	-20.9	-11.7	-4.9	0
2011	134	CP	G	-13.7	-5.4	1.9	0
2011	135	CP	G	-8.4	-4.4	-2.4	0
2011	136	CP	G	-4.9	-4.6	-3.7	0
2011	137	CP	G	-5	-4.7	-4.4	0
2011	138	CP	G	-4.8	-4.4	-3.9	0
2011	139	CP	G	-3.9	-2.5	-0.2	0
2011	140	CP	G	-0.7	-0.3	0.1	0
2011	141	CP	G	0	0.1	0.2	0.1
2011	142	CP	G	0.1	0.2	0.2	0.3
2011	143	CP	G	0.1	0.3	0.3	0.6
2011	144	CP	G	0.2	2.1	5.7	2.7
2011	145	CP	G	-1.1	1.8	5.5	4.5
2011	146	CP	G	-0.1	1.3	4.4	5.8
2011	147	CP	G	-1.6	3.2	8.8	9
2011	148	CP	G	-1.7	2.2	5.7	11.2
2011	149	CP	G	-1.9	2	6.2	13.2
2011	150	CP	G	-1.2	4.6	10.2	17.8
2011	151	CP	G	0.7	1.9	5.8	19.7
2011	152	CP	G	-2.4	-0.3	1.3	19.7
2011	153	CP	G	-3.9	-0.4	7.2	19.7
2011	154	CP	G	-2.7	0.7	4	20.4
2011	155	CP	G	-0.5	3.3	7.7	23.7
2011	156	CP	G	0.1	3.6	8.7	27.2
2011	157	CP	G	-1.1	1.3	4.8	28.5
2011	158	CP	G	-1.8	1.5	6.2	30
2011	159	CP	G	-1.8	0.1	2.6	30.1
2011	160	CP	G	-1.9	1.2	5.1	31.3
2011	161	CP	G	-1.9	1.8	6.4	33
2011	162	CP	G	-1.6	2.4	7.1	35.4
2011	163	CP	G	-2.7	0.9	5	36.3
2011	164	CP	G	-0.2	2.1	4.6	38.4
2011	165	CP	G	0.2	5.2	12.8	43.6
2011	166	CP	G	3	12.3	20.1	55.9
2011	167	CP	G	7	15.2	23.6	71
2011	168	CP	G	6.3	12.8	17.5	83.8
2011	169	CP	G	4.2	12.7	19.9	96.5
2011	170	CP	G	5	12.5	18.8	109
2011	171	CP	G	3.6	9.5	15.6	118.5
2011	172	CP	G	2.9	8	14.8	126.6
2011	173	CP	G	4.4	11.6	20	138.2
2011	174	CP	G	3.5	9.5	18.1	147.7
2011	175	CP	G	1.8	6.9	14	154.5
2011	176	CP	G	4.3	12	18.8	166.5
2011	177	CP	G	5.6	16.1	25.3	182.7
2011	178	CP	G	7.5	16.6	24.9	199.3
2011	179	CP	G	0.1	8.8	13.3	208.1
2011	180	CP	G	-0.9	2.1	5.8	210.1
2011	181	CP	G	-0.1	3.6	6.8	213.7
2011	182	CP	G	3.9	7.9	13.3	221.7
2011	183	CP	G	5.8	13.6	20.6	235.3
2011	184	CP	G	2.9	8.5	16	243.8
2011	185	CP	G	2.2	4.8	7.8	248.5
2011	186	CP	G	5.8	13.4	20.9	261.9
2011	187	CP	G	9.1	16.1	21.9	278
2011	188	CP	G	5.5	11.8	19.8	289.8
2011	189	CP	G	4.2	8.8	14.1	298.6
2011	190	CP	G	1.8	6.1	11.4	304.7
2011	191	CP	G	2.4	7	13.4	311.7
2011	192	CP	G	2.5	7.7	13.7	319.4
2011	193	CP	G	7.2	11.6	17	331
2011	194	CP	G	6	8	10.3	339
2011	195	CP	G	5.3	9.3	14.8	348.3
2011	196	CP	G	4.8	11.3	18.8	359.6
2011	197	CP	G	5.8	11.8	18.9	371.5
2011	198	CP	G	9.1	13.5	18.9	385
2011	199	CP	G	4.3	11.2	15.5	396.2
2011	200	CP	G	4.3	14.1	21.7	410.4
2011	201	CP	G	9.6	16.3	21.5	426.7
2011	202	CP	G	10.7	14	16.9	440.7
2011	203	CP	G	9.5	13.1	17.3	453.8
2011	204	CP	G	8.3	13.5	21	467.3
2011	205	CP	G	5.2	10.9	13.1	478.2
2011	206	CP	G	4.2	6	8.2	484.2
2011	207	CP	G	5	7.7	11	491.9
2011	208	CP	G	6.4	10.9	17.5	502.8
2011	209	CP	G	3.4	16.7	25.7	519.5
2011	210	CP	G	9.1	14.7	20	534.2
2011	211	CP	G	6.8	10.4	14.1	544.6
2011	212	CP	G	6.6	11.8	16.9	556.4
2011	213	CP	G	6.1	12.3	18.4	568.7
2011	214	CP	G	6	11.2	16.3	579.9
2011	215	CP	G	6.1	10	15.7	589.9
2011	216	CP	G	8.1	15.2	24.8	605.1
2011	217	CP	G	6.7	14.3	20.8	619.4
2011	218	CP	G	6.3	12	17.5	631.3
2011	219	CP	G	6.4	11.9	19.5	643.2
2011	220	CP	G	7	12	18.3	655.2
2011	221	CP	G	4.8	9	15	664.2
2011	222	CP	G	6	7.5	11.6	671.7
2011	223	CP	G	5.6	8.8	13.1	680.5
2011	224	CP	G	3.6	12.3	21.6	692.8
2011	225	CP	G	5.9	10.6	18.2	703.4
2011	226	CP	G	4.8	6.1	7.4	709.5
2011	227	CP	G	2.1	4.7	7	714.2
2011	228	CP	G	2.3	3.9	5.1	718.1
2011	229	CP	G	1.8	4.6	8.2	722.7
2011	230	CP	G	-0.1	2.9	9.6	725.6
2011	231	CP	G	-4.9	3.8	11	729.4
2011	232	CP	G	2.1	7.5	15	736.9
2011	233	CP	G	4	5.6	7.3	742.5
2011	234	CP	G	1.3	5.4	9.8	748
2011	235	CP	G	0.2	3.9	8.4	751.9
2011	236	CP	G	2.3	4.7	7.4	756.6
2011	237	CP	G	1.9	5.7	10.9	762.3
2011	238	CP	G	-3.2	6.2	14.9	768.4
2011	239	CP	G	2.4	6.7	10.4	775.1
2011	240	CP	G	4.3	7.1	10.6	782.2
2011	241	CP	G	4.2	7.2	12.6	789.4
2011	242	CP	G	-0.2	10	20.9	799.4
2011	243	CP	G	3.2	10.2	16.8	809.5
2011	244	CP	G	-0.2	6.7	15.4	816.3
2011	245	CP	G	0	5.3	8.4	821.5
2011	246	CP	G	2.5	4.9	8.8	826.4
2011	247	CP	G	2.4	4.1	6.4	830.5
2011	248	CP	G	2.2	4.5	7.1	835.1
2011	249	CP	G	2.3	3.8	5.8	838.9
2011	250	CP	G	0.8	4.5	7.1	843.4
2011	251	CP	G	0.3	1.6	3.7	845
2011	252	CP	G	-0.2	1.3	3.9	846.2
2011	253	CP	G	-0.8	3.7	6.4	849.9
2011	254	CP	G	5.7	9	13.4	858.9
2011	255	CP	G	4.6	9.3	15.7	868.2
2011	256	CP	G	0.1	6	11.7	874.3
2011	257	CP	G	1	2.7	4.2	877
2011	258	CP	G	1.4	3	4.5	879.9
2011	259	CP	G	1.5	2.8	3.5	882.7
2011	260	CP	G	0.6	1.6	3.2	884.3
2011	261	CP	G	1.2	1.8	2.5	886.2
2011	262	CP	G	1.7	2.6	4	888.8
2011	263	CP	G	2.1	2.8	3.8	891.6
2011	264	CP	G	1.8	2.2	3	893.8
2011	265	CP	G	-1.1	0.9	2.1	894.7
2011	266	CP	G	-1.9	-0.4	0.5	894.7
2011	267	CP	G				894.7
2011	268	CP	G				894.7
2011	132	CP	H	-24.2	-14.2	-5.2	0
2011	133	CP	H	-21.5	-11.8	-3.8	0
2011	134	CP	H	-10.6	-6.3	-1.9	0
2011	135	CP	H	-8.2	-5.3	-3.2	0
2011	136	CP	H	-6.4	-6.1	-5.7	0
2011	137	CP	H	-6	-5.9	-5.6	0
2011	138	CP	H	-5.7	-5.5	-5.1	0
2011	139	CP	H	-5.1	-3.8	-0.9	0
2011	140	CP	H	-1.2	-0.9	-0.3	0
2011	141	CP	H	-0.5	-0.1	0.2	0
2011	142	CP	H	0.1	0.2	0.2	0.2
2011	143	CP	H	0.1	0.2	0.2	0.3
2011	144	CP	H	0.2	0.2	0.2	0.6
2011	145	CP	H	0	0.8	2.2	1.3
2011	146	CP	H	-0.5	0.6	3	2
2011	147	CP	H	-0.8	1.7	6	3.7
2011	148	CP	H	-1.1	0.8	2.7	4.4
2011	149	CP	H	-1.3	1.4	5.1	5.8
2011	150	CP	H	-1.5	3	7.9	8.8
2011	151	CP	H	0.2	1.6	3.6	10.4
2011	152	CP	H	-2.1	-0.6	0.3	10.4
2011	153	CP	H	-3.3	-0.9	1.9	10.4
2011	154	CP	H	-2.1	0.4	2.5	10.8
2011	155	CP	H	-0.4	2.4	5.1	13.2
2011	156	CP	H	0	2.1	3.8	15.3
2011	157	CP	H	-1	0.6	3.3	15.9
2011	158	CP	H	-1.6	0.8	3.5	16.6
2011	159	CP	H	-1.2	-0.1	1.9	16.6
2011	160	CP	H	-1.8	0.1	2.1	16.8
2011	161	CP	H	-1.5	1	4	17.8
2011	162	CP	H	-1.7	1.1	4.2	18.9
2011	163	CP	H	-2.6	0.9	4.7	19.8
2011	164	CP	H	-0.3	1.6	3.5	21.4
2011	165	CP	H	0.2	3.7	8.7	25.1
2011	166	CP	H	1.7	10.6	19.4	35.7
2011	167	CP	H	6.8	14	20.1	49.7
2011	168	CP	H	6.4	9	10.9	58.7
2011	169	CP	H	1.3	7.5	12.7	66.3
2011	170	CP	H	3.4	9.5	14.1	75.8
2011	171	CP	H	4	7	10.6	82.7
2011	172	CP	H	2.4	4.9	8.4	87.6
2011	173	CP	H	3.6	8.7	13.9	96.3
2011	174	CP	H	2.5	6.4	13.1	102.6
2011	175	CP	H	2	4.2	8.8	106.8
2011	176	CP	H	2.4	8	13.4	114.8
2011	177	CP	H	4.4	9.8	15.4	124.7
2011	178	CP	H	4.4	11.2	18	135.8
2011	179	CP	H	0.1	6	9	141.8
2011	180	CP	H	-0.9	1.7	4.2	143.6
2011	181	CP	H	-0.4	3.5	6.8	147
2011	182	CP	H	1.7	7.6	11.9	154.7
2011	183	CP	H	5.2	11.2	17.8	165.8
2011	184	CP	H	2.7	6.5	12.2	172.4
2011	185	CP	H	2.1	4.6	7.5	176.9
2011	186	CP	H	6	12.2	18.4	189.2
2011	187	CP	H	7.5	12.9	17.5	202.1
2011	188	CP	H	5.2	9.5	14.8	211.6
2011	189	CP	H	3.5	7.6	12.5	219.2
2011	190	CP	H	1.5	4.8	9.1	224
2011	191	CP	H	3.6	6.6	11.4	230.6
2011	192	CP	H	3.4	7.1	11.1	237.7
2011	193	CP	H	6.2	8.5	12.5	246.1
2011	194	CP	H	5	6.9	9.2	253.1
2011	195	CP	H	5	8.5	13.4	261.5
2011	196	CP	H	4.8	8.3	13.4	269.8
2011	197	CP	H	4.9	8.1	12.3	277.9
2011	198	CP	H	8.3	13.1	17.8	291
2011	199	CP	H	4.5	10.8	14.8	301.8
2011	200	CP	H	3.6	14	21.6	315.8
2011	201	CP	H	7.7	15.6	24	331.4
2011	202	CP	H	10.2	13.8	17.5	345.2
2011	203	CP	H	8.3	11.5	15	356.7
2011	204	CP	H	9.1	11.8	16.5	368.5
2011	205	CP	H	5.6	9.6	12	378
2011	206	CP	H	5.5	6.3	7.7	384.3
2011	207	CP	H	5.7	7.6	10.2	391.9
2011	208	CP	H	6.5	9.2	13.5	401.1
2011	209	CP	H	3.7	15.8	24.3	416.8
2011	210	CP	H	9.1	14.9	20.8	431.7
2011	211	CP	H	7.1	10.6	14.4	442.3
2011	212	CP	H	5.6	11.8	17.3	454
2011	213	CP	H	7.3	10.8	16	464.9
2011	214	CP	H	6.4	10.8	16.7	475.6
2011	215	CP	H	5.5	8.2	12.3	483.8
2011	216	CP	H	7.5	11.8	18.2	495.7
2011	217	CP	H	6.8	13.6	22	509.3
2011	218	CP	H	7.1	12.2	17.8	521.5
2011	219	CP	H	7.7	10.9	17.5	532.5
2011	220	CP	H	6.5	10.9	16.6	543.4
2011	221	CP	H	3.7	8	11.1	551.4
2011	222	CP	H	6.2	7.2	9.5	558.6
2011	223	CP	H	6.1	8.2	10.8	566.7
2011	224	CP	H	5.1	9.5	15.7	576.3
2011	225	CP	H	6	8.6	13.7	584.8
2011	226	CP	H	4.6	5.8	7.2	590.6
2011	227	CP	H	2.9	4.4	5.3	595.1
2011	228	CP	H	2.8	4.2	5.6	599.3
2011	229	CP	H	2.3	4.6	7.8	603.9
2011	230	CP	H	1.1	3.5	8.7	607.5
2011	231	CP	H	-3	3	8.3	610.4
2011	232	CP	H	3.4	7.4	14.4	617.9
2011	233	CP	H	4.1	5.7	7.6	623.6
2011	234	CP	H	1.8	5.1	7.9	628.7
2011	235	CP	H	2.3	4.3	7.9	633
2011	236	CP	H	2.6	5	7.2	638
2011	237	CP	H	3.4	5	8	643.1
2011	238	CP	H	-0.7	4.6	10.5	647.7
2011	239	CP	H	4	6.6	9.1	654.3
2011	240	CP	H	4.4	6.5	8.5	660.8
2011	241	CP	H	3	6.2	11	667
2011	242	CP	H	1.4	7.9	17.2	674.9
2011	243	CP	H	0.6	8.4	16.9	683.2
2011	244	CP	H	-0.9	5.5	13.6	688.7
2011	245	CP	H	-0.7	3.9	7.3	692.6
2011	246	CP	H	2.8	4.6	7.8	697.2
2011	247	CP	H	1.9	4.4	6.8	701.6
2011	248	CP	H	2.1	4.8	7.3	706.4
2011	249	CP	H	2.5	4.1	5.5	710.5
2011	250	CP	H	0.1	4.6	7.2	715.1
2011	251	CP	H	-0.8	1.9	4	717
2011	252	CP	H	-3.4	1.3	4.6	718.3
2011	253	CP	H	-0.9	3.3	6.4	721.7
2011	254	CP	H	6	9	13.4	730.7
2011	255	CP	H	4.3	8.8	14.6	739.5
2011	256	CP	H	0.3	5.2	11.7	744.6
2011	257	CP	H	2.4	3.2	4.2	747.9
2011	258	CP	H	2.4	3.6	4.9	751.5
2011	259	CP	H	2.1	3	3.7	754.5
2011	260	CP	H	0.8	2.1	3	756.5
2011	261	CP	H	1.9	2.2	2.6	758.7
2011	262	CP	H	2	2.7	4.4	761.4
2011	263	CP	H	2.2	2.9	3.6	764.3
2011	264	CP	H	2.1	2.4	2.8	766.8
2011	265	CP	H	-0.4	1.3	2.4	768.1
2011	266	CP	H	-0.4	0.2	1.3	768.3
2011	267	CP	H				768.3
2011	268	CP	H				768.3
2011	132	CP	I	-17.3	-11	-5.9	0
2011	133	CP	I	-20.3	-9.5	-1.8	0
2011	134	CP	I	-10.9	-6.7	-4.9	0
2011	135	CP	I	-6.9	-6.2	-5.4	0
2011	136	CP	I	-6	-5.4	-4.8	0
2011	137	CP	I	-5.4	-4.7	-4	0
2011	138	CP	I	-5.1	-4.1	-1.8	0
2011	139	CP	I	-1.6	-0.6	0.1	0
2011	140	CP	I	-0.7	0.1	0.5	0.1
2011	141	CP	I	-0.2	1	3	1.1
2011	142	CP	I	-0.3	0.6	1.9	1.7
2011	143	CP	I	-0.4	2.4	7.7	4
2011	144	CP	I	-0.9	3.5	10.1	7.6
2011	145	CP	I	-1.2	1.5	3.8	9.1
2011	146	CP	I	-2.3	2.9	7.2	11.9
2011	147	CP	I	-1.8	1	4.2	13
2011	148	CP	I	-1.6	0.9	3.3	13.8
2011	149	CP	I	-1.2	3.7	10.4	17.5
2011	150	CP	I	-1.5	4.2	9.8	21.7
2011	151	CP	I	-0.5	1.4	3.9	23.1
2011	152	CP	I	-2.4	-0.5	0.9	23.1
2011	153	CP	I	-3.7	-1.3	1.4	23.1
2011	154	CP	I	-3.1	0.6	3.6	23.7
2011	155	CP	I	-1.3	3.8	9	27.5
2011	156	CP	I	-0.4	2.1	4.3	29.7
2011	157	CP	I	-1.5	1.1	4.3	30.7
2011	158	CP	I	-1.7	1.4	5.5	32.1
2011	159	CP	I	-1.7	0.3	3.7	32.4
2011	160	CP	I	-2.6	0.5	3.7	32.9
2011	161	CP	I	-1.7	1.6	5.3	34.6
2011	162	CP	I	-1.8	2	6.4	36.6
2011	163	CP	I	-2.8	2.2	9.6	38.8
2011	164	CP	I	-0.5	2.7	8	41.5
2011	165	CP	I	-1.1	1.5	4.7	43
2011	166	CP	I	1.1	8.5	16.5	51.6
2011	167	CP	I	5.8	9.1	13.1	60.7
2011	168	CP	I	2.6	4.4	6	65.1
2011	169	CP	I	0.6	2.9	5	68
2011	170	CP	I	1	5.3	8.2	73.3
2011	171	CP	I	2.3	4.1	6.1	77.4
2011	172	CP	I	1.4	2.3	3.4	79.7
2011	173	CP	I	1.5	3.9	6.7	83.6
2011	174	CP	I	1	2.7	5.3	86.4
2011	175	CP	I	1.3	2.2	3.2	88.5
2011	176	CP	I	1.4	3.4	5.6	91.9
2011	177	CP	I	3.3	5.2	7	97.1
2011	178	CP	I	4.2	5.7	6.9	102.8
2011	179	CP	I	-0.4	3.9	5.2	106.7
2011	180	CP	I	-0.8	1.1	2.6	107.7
2011	181	CP	I	-1	2.4	6.2	110.2
2011	182	CP	I	3.8	6.2	7.9	116.4
2011	183	CP	I	3.9	6.2	8.7	122.5
2011	184	CP	I	2.3	4.5	7	127
2011	185	CP	I	1.5	3.2	5.7	130.3
2011	186	CP	I	4	8	11.3	138.2
2011	187	CP	I	5	8.1	10.5	146.3
2011	188	CP	I	4.9	7.2	9.7	153.5
2011	189	CP	I	2.1	4.9	7.5	158.4
2011	190	CP	I	1.1	3.7	5.7	162.1
2011	191	CP	I	4.2	5	6.8	167.2
2011	192	CP	I	4.3	6.1	8.3	173.2
2011	193	CP	I	5.7	6.5	7.7	179.7
2011	194	CP	I	5.1	6.1	7.6	185.8
2011	195	CP	I	4.9	6.8	8.2	192.6
2011	196	CP	I	5.3	6.3	7.6	198.9
2011	197	CP	I	5.5	6.4	8	205.2
2011	198	CP	I	6	9.6	16.2	214.9
2011	199	CP	I	4.6	7.7	10.3	222.6
2011	200	CP	I	6	10.8	14.1	233.4
2011	201	CP	I	10.6	13.8	17.2	247.2
2011	202	CP	I	9.5	12.3	16.2	259.5
2011	203	CP	I	8.3	9.9	13.6	269.4
2011	204	CP	I	7.9	9.3	11.4	278.7
2011	205	CP	I	6.3	8	9.2	286.6
2011	206	CP	I	5.1	5.8	6.8	292.5
2011	207	CP	I	5	6.5	7.9	299
2011	208	CP	I	6.3	7.1	8.6	306.1
2011	209	CP	I	5.9	12.8	17.7	318.9
2011	210	CP	I	7.7	13.9	19	332.8
2011	211	CP	I	6.5	9.5	13.3	342.3
2011	212	CP	I	7.6	10.2	12.8	352.5
2011	213	CP	I	6.6	8.2	9.7	360.7
2011	214	CP	I	6.5	9.6	16	370.3
2011	215	CP	I	4.9	6.5	8.2	376.8
2011	216	CP	I	6.7	8.3	9.6	385.1
2011	217	CP	I	8.3	12.2	19.9	397.3
2011	218	CP	I	8.7	11.3	15	408.6
2011	219	CP	I	8.3	9.4	12.2	418
2011	220	CP	I	5.8	10.1	14.8	428.1
2011	221	CP	I	6.1	8.3	11	436.4
2011	222	CP	I	6.2	6.8	8.1	443.2
2011	223	CP	I	6.4	7.2	8.5	450.4
2011	224	CP	I	5.3	6.9	8.8	457.3
2011	225	CP	I	5.7	6.9	8	464.1
2011	226	CP	I	4.4	4.9	5.6	469
2011	227	CP	I	3.2	4.1	4.9	473.1
2011	228	CP	I	2.8	3.9	4.6	477.1
2011	229	CP	I	2.4	4.1	5.9	481.2
2011	230	CP	I	1.8	3.1	4.7	484.2
2011	231	CP	I	0.1	3	4.9	487.2
2011	232	CP	I	4.1	5.8	8.6	493
2011	233	CP	I	3.7	5.2	7.4	498.2
2011	234	CP	I	1.5	3.6	5.9	501.7
2011	235	CP	I	2.5	3.9	6.5	505.6
2011	236	CP	I	2.8	4.8	6.6	510.5
2011	237	CP	I	2.9	4.2	5.6	514.7
2011	238	CP	I	2.5	3.9	5.8	518.6
2011	239	CP	I	5	6.4	7.2	525
2011	240	CP	I	4	6	7	530.9
2011	241	CP	I	2.7	4.5	7.3	535.4
2011	242	CP	I	2.4	4.5	7.8	539.9
2011	243	CP	I	0.6	5.3	12.3	545.2
2011	244	CP	I	2.1	4.2	9.6	549.5
2011	245	CP	I	0.7	3.3	5.7	552.8
2011	246	CP	I	2.2	4.3	6.1	557.1
2011	247	CP	I	2.2	4.5	5.9	561.6
2011	248	CP	I	3.4	4.7	6.2	566.3
2011	249	CP	I	3	4.2	5.9	570.5
2011	250	CP	I	2.2	4.1	5	574.6
2011	251	CP	I	0	2.4	4.2	577
2011	252	CP	I	-1.7	1.9	4.7	578.9
2011	253	CP	I	0.7	3.9	7.2	582.8
2011	254	CP	I	6.5	8.7	12.3	591.4
2011	255	CP	I	5	7.6	10.3	599.1
2011	256	CP	I	2.4	4.9	8.9	603.9
2011	257	CP	I	3	3.7	4.5	607.6
2011	258	CP	I	3.3	3.9	4.6	611.5
2011	259	CP	I	2.2	3.3	4	614.8
2011	260	CP	I	1.5	2.4	3	617.2
2011	261	CP	I	2	2.3	2.8	619.5
2011	262	CP	I	2	2.3	2.8	621.9
2011	263	CP	I	1.9	2.7	3.3	624.6
2011	264	CP	I	2	2.3	2.6	626.9
2011	265	CP	I	-0.5	1.2	2.2	628.1
2011	266	CP	I	-0.1	0.8	1.5	628.9
2011	267	CP	I				628.9
2011	268	CP	I				628.9
2012	133	BR	A	0.7	3.3	6.4	3.3
2012	134	BR	A	-4.8	-2.6	0.9	3.3
2012	135	BR	A	-5.1	-1	2.8	3.3
2012	136	BR	A	-4.2	0.2	3.8	3.5
2012	137	BR	A	-0.9	3.3	8.2	6.8
2012	138	BR	A	0.7	4.2	9.7	11
2012	139	BR	A	0.8	6.1	11.1	17
2012	140	BR	A	2.8	7.1	11.4	24.1
2012	141	BR	A	3	8.4	12.5	32.5
2012	142	BR	A	2.7	7.4	11.8	39.8
2012	143	BR	A	1.8	7.9	11.6	47.8
2012	144	BR	A	3	10.3	15.9	58.1
2012	145	BR	A	0.3	3.9	8.3	62
2012	146	BR	A	-3.8	-0.8	1.8	62
2012	147	BR	A	-5.1	-3.5	-1.8	62
2012	148	BR	A	-6	-3.4	-0.8	62
2012	149	BR	A	-4.3	3.4	11	65.4
2012	150	BR	A	-2.1	5.6	12	71
2012	151	BR	A	-2.5	8.7	14.7	79.7
2012	152	BR	A	4.7	9.9	14.9	89.5
2012	153	BR	A	0.5	4.1	7.2	93.7
2012	154	BR	A	0.8	6.5	11.5	100.1
2012	155	BR	A	2.1	9	16.2	109.1
2012	156	BR	A	6.1	13.1	19.3	122.2
2012	157	BR	A	8	15	20.1	137.2
2012	158	BR	A	7.9	12.8	16.4	150
2012	159	BR	A	4.7	11	16.6	161.1
2012	160	BR	A	4.6	9	12.9	170.1
2012	161	BR	A	6.9	17.5	23.7	187.6
2012	162	BR	A	12.5	16.9	21.6	204.6
2012	163	BR	A	4.7	7.6	12.8	212.2
2012	164	BR	A	-2.4	0.6	4.8	212.7
2012	165	BR	A	-0.8	5.9	13.4	218.6
2012	166	BR	A	2.4	12.3	18.8	231
2012	167	BR	A	6.4	13.1	18.7	244
2012	168	BR	A	6	13.8	19.9	257.8
2012	169	BR	A	2.2	7.6	12.8	265.4
2012	170	BR	A	1.3	11.9	19.6	277.4
2012	171	BR	A	9.5	16.3	21.9	293.7
2012	172	BR	A	8.7	15.9	20.7	309.5
2012	173	BR	A	7.8	14.4	19.3	323.9
2012	174	BR	A	5.9	13.1	18.9	337
2012	175	BR	A	7.3	14.5	20.3	351.5
2012	176	BR	A	6.6	13.4	23	364.9
2012	177	BR	A	9.6	11.4	14.5	376.3
2012	178	BR	A	6.7	9.9	12.4	386.2
2012	179	BR	A	7.2	10.4	14.3	396.6
2012	180	BR	A	7.7	10.7	13.2	407.3
2012	181	BR	A	8.3	12.8	18.3	420.1
2012	182	BR	A	6.9	13.1	17.2	433.2
2012	183	BR	A	9.4	12.1	13.9	445.3
2012	184	BR	A	6.6	15	20.2	460.2
2012	185	BR	A	6.8	13	18.5	473.2
2012	186	BR	A	10.8	17.5	21.6	490.7
2012	187	BR	A	9.4	14.9	18.4	505.6
2012	188	BR	A	6.4	14.3	18.1	519.9
2012	189	BR	A	8.8	14.1	17.6	534
2012	190	BR	A	11.9	14.1	16.3	548.2
2012	191	BR	A	9.2	12.9	19.2	561.1
2012	192	BR	A	7.9	11.1	15.3	572.2
2012	193	BR	A	6.8	13.7	19.9	585.9
2012	194	BR	A	11.6	15.9	20.2	601.8
2012	195	BR	A	11	14.7	19.4	616.5
2012	196	BR	A	8.5	10.3	13.3	626.8
2012	197	BR	A	6.8	11.3	16	638.1
2012	198	BR	A	8	9.6	10.9	647.7
2012	199	BR	A	5.5	7	9.7	654.7
2012	200	BR	A	3.9	7.5	10.9	662.2
2012	201	BR	A	5.8	8.9	12.6	671.1
2012	202	BR	A	6.4	9.8	13.8	680.8
2012	203	BR	A	4.2	6.1	10.6	686.9
2012	204	BR	A	3.5	12.8	19.9	699.7
2012	205	BR	A	11.4	15	21	714.7
2012	206	BR	A	8.6	11.9	15.5	726.6
2012	207	BR	A	7.5	12.7	17.8	739.2
2012	208	BR	A	9.5	15.1	20.9	754.3
2012	209	BR	A	10.4	15.8	22	770.1
2012	210	BR	A	10.2	13.9	18.4	784
2012	211	BR	A	12.4	16.9	22.2	800.9
2012	212	BR	A	9.1	14.4	19.6	815.3
2012	213	BR	A	6.8	9.4	12.6	824.7
2012	214	BR	A	5.2	11.7	17.1	836.4
2012	215	BR	A	8.4	10.4	14.4	846.8
2012	216	BR	A	7.4	8.5	10.6	855.3
2012	217	BR	A	5.5	8.1	10.8	863.5
2012	218	BR	A	4.5	10.2	15.3	873.7
2012	219	BR	A	2.3	6.1	9.1	879.7
2012	220	BR	A	-0.4	2.6	7.8	882.4
2012	221	BR	A	0.2	6	10.4	888.4
2012	222	BR	A	3.7	9.6	14.6	898
2012	223	BR	A	5.2	7.6	9.8	905.6
2012	224	BR	A	4.5	7.5	10.4	913.1
2012	225	BR	A	2.6	8.8	14.2	922
2012	226	BR	A	3.8	11.7	19.4	933.7
2012	227	BR	A	10.1	13.4	17.9	947.1
2012	228	BR	A	9.7	11.9	15	959
2012	229	BR	A	10	12.2	16.7	971.2
2012	230	BR	A	8.9	10.9	14.9	982.1
2012	231	BR	A	7.4	11.6	16.2	993.7
2012	232	BR	A	8.6	10.8	13.4	1004.4
2012	233	BR	A	6.1	11.4	16.8	1015.9
2012	234	BR	A	4.1	9.3	14.4	1025.2
2012	235	BR	A	3	11.2	17.4	1036.4
2012	236	BR	A	5.7	12.9	20	1049.3
2012	237	BR	A	7.1	11.2	15.9	1060.4
2012	238	BR	A	3.8	7.7	12.4	1068.1
2012	239	BR	A	3.7	6.5	11	1074.6
2012	240	BR	A	-1	0.3	2.8	1074.9
2012	241	BR	A	-0.2	2.3	7.1	1077.2
2012	242	BR	A	1.8	5.3	9.1	1082.5
2012	243	BR	A	3	7.4	12.7	1089.9
2012	244	BR	A	1.2	3.7	9.9	1093.6
2012	245	BR	A	0.3	1.5	2.6	1095.1
2012	246	BR	A	-0.2	0.7	2.9	1095.8
2012	247	BR	A	-0.9	3.1	7	1098.9
2012	248	BR	A	5	8.4	13.2	1107.3
2012	249	BR	A	4.3	6.6	8.9	1113.9
2012	250	BR	A	-0.3	4.8	10.4	1118.6
2012	251	BR	A	-3.7	-1.6	-0.2	1118.6
2012	252	BR	A	-6.8	-5.1	-3.9	1118.6
2012	253	BR	A	-7.8	-5.4	-2.7	1118.6
2012	254	BR	A	-5.9	-3.6	-0.1	1118.6
2012	255	BR	A	-5.5	-0.8	4.8	1118.6
2012	256	BR	A	-2.6	-1.6	0.1	1118.6
2012	257	BR	A	-3.9	-1.7	0.7	1118.6
2012	258	BR	A	-3.2	-1.6	1	1118.6
2012	259	BR	A	-2.8	-1.2	1.9	1118.6
2012	260	BR	A	-2.4	2.6	6.8	1121.2
2012	261	BR	A	1.2	3.7	6.1	1124.9
2012	262	BR	A	-0.1	2.1	4.2	1127
2012	263	BR	A	1.8	4	6.8	1131.1
2012	264	BR	A	1.9	5.3	10.7	1136.4
2012	265	BR	A	-0.4	1.5	3.8	1137.9
2012	266	BR	A	-1.5	5	9.2	1142.9
2012	267	BR	A	5.8	8.9	12.9	1151.7
2012	268	BR	A	-4.3	-0.6	4.7	1151.7
2012	269	BR	A	-7.4	-5.6	-3.4	1151.7
2012	133	BR	B	1.7	5.5	9.5	5.5
2012	134	BR	B	-3.3	-1.4	2.5	5.5
2012	135	BR	B	-4.4	-1.6	0.7	5.5
2012	136	BR	B	-4	-0.5	3.2	5.5
2012	137	BR	B	-1.9	4.2	7.8	9.7
2012	138	BR	B	1.1	6.3	11.7	15.9
2012	139	BR	B	0.3	7.5	13	23.4
2012	140	BR	B	1.7	8.8	14.2	32.2
2012	141	BR	B	1.5	9	14.3	41.2
2012	142	BR	B	1.1	8.5	13.4	49.7
2012	143	BR	B	-0.4	7.7	12.8	57.5
2012	144	BR	B	1.7	9.8	15.4	67.3
2012	145	BR	B	0.6	5.4	8	72.6
2012	146	BR	B	-3.1	-0.8	1.5	72.6
2012	147	BR	B	-4.3	-2.4	0.9	72.6
2012	148	BR	B	-5.6	-2.1	1.8	72.6
2012	149	BR	B	-4	2.4	9.4	75.1
2012	150	BR	B	-1	3.9	11.6	78.9
2012	151	BR	B	-2.8	9.3	15.8	88.2
2012	152	BR	B	5	10.5	16	98.7
2012	153	BR	B	0.5	3.6	8.2	102.3
2012	154	BR	B	-0.4	5.4	12.6	107.7
2012	155	BR	B	1.7	10.2	17	117.9
2012	156	BR	B	6.1	13.3	19.8	131.2
2012	157	BR	B	6.7	15.5	21.5	146.7
2012	158	BR	B	7.4	12.2	16.4	158.9
2012	159	BR	B	4.1	9.8	15.7	168.7
2012	160	BR	B	2.9	7.4	11.5	176.1
2012	161	BR	B	4.9	14.6	25	190.7
2012	162	BR	B	14.6	19.5	22.6	210.2
2012	163	BR	B	5.8	8.8	14	218.9
2012	164	BR	B	-1.5	1.5	5.9	220.5
2012	165	BR	B	0.1	7	14.7	227.5
2012	166	BR	B	3.5	13.6	20.2	241.1
2012	167	BR	B	7.5	14.4	20.1	255.5
2012	168	BR	B	7.1	15.1	21.4	270.6
2012	169	BR	B	3.3	8.8	14	279.3
2012	170	BR	B	2.3	13.2	21.1	292.5
2012	171	BR	B	10.7	17.7	23.4	310.2
2012	172	BR	B	9.9	17.2	22.1	327.5
2012	173	BR	B	9	15.7	20.7	343.2
2012	174	BR	B	7	14.4	20.3	357.6
2012	175	BR	B	8.5	15.8	21.8	373.4
2012	176	BR	B	7.3	14.4	24.5	387.8
2012	177	BR	B	10.4	12.4	15.8	400.2
2012	178	BR	B	7.4	10.9	13.6	411.1
2012	179	BR	B	7.9	11.4	15.5	422.5
2012	180	BR	B	8.4	11.6	14.4	434.1
2012	181	BR	B	9.1	13.8	19.7	447.9
2012	182	BR	B	7.6	14.2	18.6	462.1
2012	183	BR	B	10.2	13.1	15.1	475.1
2012	184	BR	B	7.3	16	21.6	491.2
2012	185	BR	B	7.5	14	19.8	505.2
2012	186	BR	B	11.6	18.5	23	523.7
2012	187	BR	B	10.2	16	19.7	539.7
2012	188	BR	B	7.1	15.3	19.4	555
2012	189	BR	B	9.5	15.2	19	570.1
2012	190	BR	B	10.6	15.5	20.7	585.7
2012	191	BR	B	7.3	13.8	20.5	599.4
2012	192	BR	B	8.4	12.6	17.4	612
2012	193	BR	B	5.3	14.7	20.8	626.7
2012	194	BR	B	11.4	17.1	22	643.8
2012	195	BR	B	11.3	16.2	21.1	660
2012	196	BR	B	9.5	11.1	13.8	671.1
2012	197	BR	B	7	12.1	17.2	683.1
2012	198	BR	B	8.6	10.5	12.5	693.6
2012	199	BR	B	7	8.4	10.8	702
2012	200	BR	B	4.7	8.5	11.9	710.5
2012	201	BR	B	6.7	10	14.1	720.5
2012	202	BR	B	7.6	10.4	13.9	730.9
2012	203	BR	B	4.6	6.3	8.8	737.3
2012	204	BR	B	2.1	12.7	21	750
2012	205	BR	B	11.6	16.5	22.9	766.5
2012	206	BR	B	10.1	13	16	779.5
2012	207	BR	B	8.6	13.8	18.6	793.2
2012	208	BR	B	8.9	16.1	21.8	809.4
2012	209	BR	B	10.3	16.9	23.9	826.2
2012	210	BR	B	11.6	15.2	19.6	841.4
2012	211	BR	B	13.8	18.2	24	859.6
2012	212	BR	B	10.8	15.4	20.4	875
2012	213	BR	B	9.4	11.5	15.1	886.5
2012	214	BR	B	7.3	12.8	18	899.3
2012	215	BR	B	9.5	11.8	15.5	911.2
2012	216	BR	B	8.5	9.8	13	921
2012	217	BR	B	7.3	9.2	12.7	930.2
2012	218	BR	B	4.3	11.2	17.3	941.4
2012	219	BR	B	3.9	7	9.8	948.4
2012	220	BR	B	0.1	4.1	9.1	952.5
2012	221	BR	B	0.5	7.1	12.2	959.6
2012	222	BR	B	4.6	10.5	16	970.1
2012	223	BR	B	6.9	9.2	11.9	979.3
2012	224	BR	B	5.8	8.5	10.8	987.8
2012	225	BR	B	5.3	9.8	14.6	997.6
2012	226	BR	B	2.6	12	19.6	1009.5
2012	227	BR	B	9.8	14.3	20	1023.8
2012	228	BR	B	10.2	13.1	16.4	1036.9
2012	229	BR	B	11.1	14	18	1050.9
2012	230	BR	B	10.7	12.6	16.3	1063.5
2012	231	BR	B	9.4	13.4	19.1	1076.8
2012	232	BR	B	9.2	12.1	15	1088.9
2012	233	BR	B	8.1	13	18	1101.9
2012	234	BR	B	6.3	10.5	16.1	1112.5
2012	235	BR	B	5.2	12.1	19.1	1124.5
2012	236	BR	B	5.1	13.3	21.1	1137.8
2012	237	BR	B	6.9	11.9	16.9	1149.7
2012	238	BR	B	4.7	8.9	14.1	1158.6
2012	239	BR	B	4	7.9	13.4	1166.5
2012	240	BR	B	0.3	2	5.7	1168.6
2012	241	BR	B	1	3.9	7.8	1172.4
2012	242	BR	B	1.4	6.8	10.1	1179.2
2012	243	BR	B	4.2	6.4	9.4	1185.6
2012	244	BR	B	1.9	4.3	5.8	1189.9
2012	245	BR	B	0.2	2.3	3.8	1192.2
2012	246	BR	B	0.6	2.5	4.1	1194.6
2012	247	BR	B	-1.1	3.3	8.4	1198
2012	248	BR	B	5.5	9.5	13.9	1207.4
2012	249	BR	B	5.5	7.8	10.5	1215.3
2012	250	BR	B	1	6.4	9.8	1221.6
2012	251	BR	B	-2.5	-0.2	1.1	1221.6
2012	252	BR	B	-4.2	-3.3	-2.4	1221.6
2012	253	BR	B	-5.1	-3.5	-1.1	1221.6
2012	254	BR	B	-4.5	-2.1	1.3	1221.6
2012	255	BR	B	-3.4	0.3	5.2	1222
2012	256	BR	B	-2.1	-0.1	4.5	1222
2012	257	BR	B	-1.9	-0.3	2.6	1222
2012	258	BR	B	-1.7	-0.1	4.3	1222
2012	259	BR	B	-1.9	-0.4	2.2	1222
2012	260	BR	B	-1	2.9	7.4	1224.9
2012	261	BR	B	2.4	5.4	8.7	1230.3
2012	262	BR	B	2	3.8	6.2	1234.1
2012	263	BR	B	2.4	5.7	8.7	1239.8
2012	264	BR	B	2.7	6.9	11.7	1246.7
2012	265	BR	B	0.1	3.1	6.8	1249.8
2012	266	BR	B	-1.6	5.4	11.5	1255.2
2012	267	BR	B	8	10	13.6	1265.2
2012	268	BR	B	-5	1.1	6.8	1266.3
2012	269	BR	B	-7.7	-5.8	-4.3	1266.3
2012	133	AF	C	-0.4	4.5	11.4	4.5
2012	134	AF	C	-5.7	-3.7	-2	4.5
2012	135	AF	C	-4.3	-2	0.2	4.5
2012	136	AF	C	-3	0.5	6.2	5
2012	137	AF	C	-3.3	3.2	11.2	8.2
2012	138	AF	C	-2	3.9	9.5	12.1
2012	139	AF	C	-0.4	5.1	9.6	17.1
2012	140	AF	C	0.7	6.7	12.6	23.9
2012	141	AF	C	2.3	8.2	14.6	32.1
2012	142	AF	C	-0.2	6.8	13.3	38.9
2012	143	AF	C	-2.8	3.8	9.7	42.7
2012	144	AF	C	-3.8	6.1	15.1	48.8
2012	145	AF	C	0.2	2.8	4.6	51.6
2012	146	AF	C	-2.3	-0.5	1.8	51.6
2012	147	AF	C	-3	-1.4	0.8	51.6
2012	148	AF	C	-3.6	-1.2	1.8	51.6
2012	149	AF	C	-4	1.4	8.2	52.9
2012	150	AF	C	-2.4	0.8	6.7	53.7
2012	151	AF	C	-3.2	9.2	18.2	62.9
2012	152	AF	C	3	11.9	18.8	74.8
2012	153	AF	C	0.1	2.3	5.9	77.2
2012	154	AF	C	-0.7	4.3	10.8	81.5
2012	155	AF	C	0.2	8.8	16	90.3
2012	156	AF	C	4.2	11.6	19	101.9
2012	157	AF	C	-1.1	9.3	19.9	111.2
2012	158	AF	C	-0.8	6.6	13.8	117.8
2012	159	AF	C	1.1	6.7	13.6	124.5
2012	160	AF	C	0.5	4.5	8.8	129
2012	161	AF	C	3.4	12.7	26	141.7
2012	162	AF	C	4.4	13.4	22	155.1
2012	163	AF	C	6	10.2	15.4	165.3
2012	164	AF	C	-0.1	2.5	6.8	167.8
2012	165	AF	C	-0.1	7.4	16	175.1
2012	166	AF	C	4.1	14.7	20.9	189.8
2012	167	AF	C	9.2	16.8	21.8	206.6
2012	168	AF	C	7.5	17.2	24.8	223.8
2012	169	AF	C	3.9	8.8	14.8	232.5
2012	170	AF	C	3.4	14.8	23.6	247.3
2012	171	AF	C	12.2	19.9	25.1	267.2
2012	172	AF	C	12.1	18.9	23.3	286.1
2012	173	AF	C	8.5	17	21.7	303.1
2012	174	AF	C	9.2	16	21	319.1
2012	175	AF	C	8.4	16.3	23.1	335.4
2012	176	AF	C	7.3	15.1	26.9	350.5
2012	177	AF	C	10.7	12.9	17.1	363.4
2012	178	AF	C	7.4	11.3	14.7	374.7
2012	179	AF	C	7.9	11.9	16.8	386.6
2012	180	AF	C	8.5	12.1	15.6	398.7
2012	181	AF	C	9.2	14.4	21.5	413.1
2012	182	AF	C	7.6	14.8	20.2	427.9
2012	183	AF	C	10.4	13.6	16.3	441.6
2012	184	AF	C	7.3	16.8	23.7	458.4
2012	185	AF	C	7.5	14.7	21.7	473.1
2012	186	AF	C	11.9	19.5	25.2	492.6
2012	187	AF	C	10.4	16.8	21.6	509.3
2012	188	AF	C	7.1	16.1	21.2	525.4
2012	189	AF	C	9.7	15.9	20.7	541.3
2012	190	AF	C	8.6	12.4	17	553.7
2012	191	AF	C	7	16.2	23	569.9
2012	192	AF	C	9.3	13.6	19.7	583.5
2012	193	AF	C	3.2	14.8	23.2	598.3
2012	194	AF	C	10.8	18.4	26.4	616.8
2012	195	AF	C	10.7	17.2	23.7	634
2012	196	AF	C	11.2	13.2	15.9	647.1
2012	197	AF	C	7.9	13.5	20.9	660.6
2012	198	AF	C	8.4	11.7	14.4	672.2
2012	199	AF	C	8.5	9.9	11.7	682.2
2012	200	AF	C	7.3	10.1	13	692.3
2012	201	AF	C	5.5	10.5	15.2	702.8
2012	202	AF	C	7.4	11.9	16.6	714.7
2012	203	AF	C	5.2	6.7	9.8	721.4
2012	204	AF	C	0.1	12.9	23.9	734.4
2012	205	AF	C	9.3	16.4	23.8	750.8
2012	206	AF	C	10.4	14	17.2	764.7
2012	207	AF	C	10	15.5	21.1	780.2
2012	208	AF	C	11.8	17.6	24.4	797.8
2012	209	AF	C	11.2	18	25.1	815.9
2012	210	AF	C	10.7	16.1	21.8	831.9
2012	211	AF	C	9.9	18.7	26.5	850.6
2012	212	AF	C	10.9	16.6	23.8	867.2
2012	213	AF	C	9.9	12.5	17.4	879.7
2012	214	AF	C	6.4	12.8	20.2	892.5
2012	215	AF	C	10.4	13.3	20.5	905.8
2012	216	AF	C	10	11.4	14.3	917.2
2012	217	AF	C	8.6	10.9	15.2	928
2012	218	AF	C	4.1	12.4	20.4	940.5
2012	219	AF	C	4.3	7.2	10	947.6
2012	220	AF	C	2	6.1	10.9	953.7
2012	221	AF	C	0.9	8.1	14.9	961.8
2012	222	AF	C	6	12.1	17.2	973.9
2012	223	AF	C	8.2	9.6	12.2	983.5
2012	224	AF	C	6.8	8.6	10.7	992.1
2012	225	AF	C	4.3	10.1	16.7	1002.2
2012	226	AF	C	1.1	12.1	22	1014.2
2012	227	AF	C	6.8	14.6	21.6	1028.8
2012	228	AF	C	11.1	14.2	18	1043
2012	229	AF	C	10.7	15	18.8	1058
2012	230	AF	C	9.6	13.9	18	1072
2012	231	AF	C	8.3	14.3	19.5	1086.2
2012	232	AF	C	8.5	13.8	19.2	1100
2012	233	AF	C	6.8	13.6	20.1	1113.6
2012	234	AF	C	6.3	11.1	16.4	1124.8
2012	235	AF	C	1.8	11.6	20.6	1136.4
2012	236	AF	C	3.3	13.2	22	1149.5
2012	237	AF	C	6.5	13.2	20.4	1162.7
2012	238	AF	C	4.8	9.1	14.3	1171.8
2012	239	AF	C	4.4	8.6	14	1180.5
2012	240	AF	C	0.6	3	5	1183.5
2012	241	AF	C	2.5	5.3	9.7	1188.7
2012	242	AF	C	1.5	6.2	10	1195
2012	243	AF	C	2.8	6.1	9	1201.1
2012	244	AF	C	3.4	4.8	6	1205.9
2012	245	AF	C	-0.1	2.7	5.6	1208.6
2012	246	AF	C	2.7	4.1	5.2	1212.7
2012	247	AF	C	-1.7	4.2	12.3	1217
2012	248	AF	C	5	10.5	18.2	1227.4
2012	249	AF	C	6.1	9.4	13.7	1236.8
2012	250	AF	C	1	7.4	10.7	1244.2
2012	251	AF	C	-1.6	0.1	2.2	1244.3
2012	252	AF	C	-2.6	-1.9	-1.3	1244.3
2012	253	AF	C	-3.4	-1.9	1	1244.3
2012	254	AF	C	-3.3	-0.8	1.5	1244.3
2012	255	AF	C	-4.4	-0.1	5.7	1244.3
2012	256	AF	C	-2.3	0.7	3.5	1245
2012	257	AF	C	-1	0.9	3	1245.9
2012	258	AF	C	-1.3	0.6	3.4	1246.5
2012	259	AF	C	-1.9	0.7	4.8	1247.2
2012	260	AF	C	-2	2.9	9.6	1250.1
2012	261	AF	C	1.8	6.9	10.6	1257
2012	262	AF	C	1.1	4.8	10.3	1261.8
2012	263	AF	C	1.3	6.6	10.6	1268.4
2012	264	AF	C	1.2	6.8	13.3	1275.2
2012	265	AF	C	-0.9	2.8	6	1278
2012	266	AF	C	-2.4	3.7	12.4	1281.7
2012	267	AF	C	7.5	11.3	16	1292.9
2012	268	AF	C	0.5	2.9	6.9	1295.9
2012	269	AF	C	-3.6	-0.9	0.9	1295.9
2012	133	AF	D	-0.7	3.6	8	3.6
2012	134	AF	D	-6	-3.8	-1.5	3.6
2012	135	AF	D	-4.4	-2.1	0.2	3.6
2012	136	AF	D	-4	-0.9	2.6	3.6
2012	137	AF	D	-5.2	1.4	7.8	5
2012	138	AF	D	-1.9	2.6	7.5	7.6
2012	139	AF	D	-0.5	3.5	7.4	11.2
2012	140	AF	D	1.3	4.9	11.6	16.1
2012	141	AF	D	1.3	6.2	15	22.2
2012	142	AF	D	-2.1	4.9	11.6	27.1
2012	143	AF	D	-4.8	0.3	5.7	27.4
2012	144	AF	D	-3.1	3.5	11.5	30.9
2012	145	AF	D	-0.7	2.4	4.9	33.3
2012	146	AF	D	-2	-0.7	1.2	33.3
2012	147	AF	D	-2.5	-1.4	-0.2	33.3
2012	148	AF	D	-3.1	-1.4	0.8	33.3
2012	149	AF	D	-4.4	-0.5	4	33.3
2012	150	AF	D	-2.7	0	4.4	33.3
2012	151	AF	D	-2.1	8.4	17.9	41.7
2012	152	AF	D	0	11.4	19.8	53.1
2012	153	AF	D	-0.2	1.8	4.7	54.9
2012	154	AF	D	-1	3.6	10.6	58.5
2012	155	AF	D	-0.2	8	15.1	66.5
2012	156	AF	D	2.1	9.9	16.7	76.4
2012	157	AF	D	-1.1	8	16.4	84.5
2012	158	AF	D	-0.4	6.2	13.9	90.7
2012	159	AF	D	0.5	6.3	13.5	96.9
2012	160	AF	D	0.1	3.9	7.8	100.8
2012	161	AF	D	3.9	12	22.5	112.8
2012	162	AF	D	2.6	13	22	125.8
2012	163	AF	D	5	9	15.9	134.8
2012	164	AF	D	0	2.5	7.8	137.3
2012	165	AF	D	-0.4	6.6	14.9	143.9
2012	166	AF	D	1.2	14.4	21.4	158.2
2012	167	AF	D	6.5	16.6	22.6	174.8
2012	168	AF	D	5.3	16	25.3	190.8
2012	169	AF	D	3.8	8.3	12.9	199.1
2012	170	AF	D	1.3	14.4	23.7	213.4
2012	171	AF	D	11	19.6	25.6	233.1
2012	172	AF	D	10.5	18.5	23.6	251.5
2012	173	AF	D	9.4	17.1	21.9	268.6
2012	174	AF	D	7.8	15.7	21.5	284.3
2012	175	AF	D	7	15.7	23.6	300
2012	176	AF	D	5.1	13.1	21.1	313.2
2012	177	AF	D	10.5	13	16.8	326.1
2012	178	AF	D	7.2	11.8	17.2	337.9
2012	179	AF	D	6.8	11.9	16.6	349.8
2012	180	AF	D	7.4	11.5	15.3	361.3
2012	181	AF	D	9	14	20.1	375.3
2012	182	AF	D	8.1	14.7	20.1	390
2012	183	AF	D	9.7	13.8	16.7	403.8
2012	184	AF	D	6.6	16.9	23	420.7
2012	185	AF	D	6.6	14.1	22.2	434.8
2012	186	AF	D	11.9	19.6	25.3	454.4
2012	187	AF	D	8.8	16	21.7	470.4
2012	188	AF	D	4.9	15.1	21.3	485.5
2012	189	AF	D	10.8	16.4	21.7	501.9
2012	190	AF	D	8.1	11.8	15.2	513.7
2012	191	AF	D	5.9	16.2	23.2	529.9
2012	192	AF	D	10.4	13.3	19.9	543.1
2012	193	AF	D	0.2	14.4	23	557.5
2012	194	AF	D	7.8	18.1	25.8	575.6
2012	195	AF	D	9.1	17.5	26	593
2012	196	AF	D	11.7	13.4	17.5	606.4
2012	197	AF	D	7.1	13.9	20.1	620.4
2012	198	AF	D	7.6	12.2	15.6	632.6
2012	199	AF	D	8.9	10.1	12	642.6
2012	200	AF	D	6.9	10.6	12.9	653.2
2012	201	AF	D	5.2	10.7	16.4	663.9
2012	202	AF	D	5.8	11.6	17.9	675.5
2012	203	AF	D	4.8	6.6	10	682.1
2012	204	AF	D	-0.5	12.8	22.8	694.9
2012	205	AF	D	9.2	17.4	25.1	712.3
2012	206	AF	D	10.9	14.1	16.6	726.4
2012	207	AF	D	10	15.6	21.1	742.1
2012	208	AF	D	11.1	17.6	24.2	759.7
2012	209	AF	D	10.5	17.8	24.8	777.4
2012	210	AF	D	10.6	15.9	21.7	793.3
2012	211	AF	D	8.5	18.7	27.6	811.9
2012	212	AF	D	11.6	16.5	22.4	828.4
2012	213	AF	D	10.1	12.6	16.4	841
2012	214	AF	D	5.6	11.6	18.7	852.6
2012	215	AF	D	8.3	12.9	19.2	865.5
2012	216	AF	D	9.7	12.1	15.3	877.6
2012	217	AF	D	8.8	11.2	15	888.8
2012	218	AF	D	3.6	12.3	19.9	901.2
2012	219	AF	D	3.2	7.6	10.4	908.7
2012	220	AF	D	2.5	6.3	10.6	915
2012	221	AF	D	-1.1	7.4	15.8	922.4
2012	222	AF	D	2.5	11.5	17.6	933.9
2012	223	AF	D	8.2	9.8	12.5	943.7
2012	224	AF	D	5.6	8.1	10.3	951.8
2012	225	AF	D	2.2	9.6	16.8	961.3
2012	226	AF	D	0.2	11.1	21.3	972.5
2012	227	AF	D	3.4	14	22.5	986.5
2012	228	AF	D	11.3	14.4	18.8	1000.9
2012	229	AF	D	11.1	15.2	21.3	1016.1
2012	230	AF	D	9.4	13.8	18.6	1029.9
2012	231	AF	D	8.6	14.4	21.2	1044.3
2012	232	AF	D	8.4	14.2	21.9	1058.5
2012	233	AF	D	3.8	12.6	21.6	1071.1
2012	234	AF	D	2.9	10.7	16.6	1081.7
2012	235	AF	D	2.2	11.6	20	1093.4
2012	236	AF	D	2.3	12.5	21.8	1105.9
2012	237	AF	D	5	13.3	22	1119.2
2012	238	AF	D	2.8	8.6	15	1127.9
2012	239	AF	D	3.5	8.9	15.4	1136.7
2012	240	AF	D	1.2	3.6	5	1140.3
2012	241	AF	D	0.9	5.3	9.7	1145.6
2012	242	AF	D	2.7	6.6	10.5	1152.2
2012	243	AF	D	0.5	5.5	8.5	1157.7
2012	244	AF	D	3.2	4.7	5.5	1162.4
2012	245	AF	D	0.2	3.5	6.7	1165.9
2012	246	AF	D	2.9	4.3	5.1	1170.2
2012	247	AF	D	-0.5	4.9	11.3	1175
2012	248	AF	D	5.1	10.6	19	1185.6
2012	249	AF	D	2.9	9	14.8	1194.6
2012	250	AF	D	1.2	6.9	12.1	1201.5
2012	251	AF	D	-0.9	0.6	2.6	1202.1
2012	252	AF	D	-1.8	-1.1	-0.1	1202.1
2012	253	AF	D	-2.8	-0.9	1.5	1202.1
2012	254	AF	D	-1.5	0.2	3.7	1202.3
2012	255	AF	D	-2.8	0.5	6.4	1202.8
2012	256	AF	D	-0.4	1.3	4.8	1204.1
2012	257	AF	D	-1	1	3.6	1205.1
2012	258	AF	D	-1.3	0.9	4	1206
2012	259	AF	D	-1.3	1.1	6.3	1207.2
2012	260	AF	D	-0.9	2.9	7.2	1210.1
2012	261	AF	D	1.9	6.9	12.3	1217
2012	262	AF	D	-2.3	4.6	11.4	1221.6
2012	263	AF	D	1.3	6.7	11.2	1228.3
2012	264	AF	D	-0.8	6.5	13.7	1234.8
2012	265	AF	D	-1.7	3	7	1237.9
2012	266	AF	D	-1.8	3.5	12.6	1241.4
2012	267	AF	D	7	11.2	17.8	1252.6
2012	268	AF	D	1.3	3.1	7.6	1255.7
2012	269	AF	D				1255.7
2012	133	AF	E	-7.4	0.3	7.9	0.3
2012	134	AF	E	-4.6	-3.5	-2	0.3
2012	135	AF	E	-4.2	-1.9	0.7	0.3
2012	136	AF	E	-5.4	-1.2	2.3	0.3
2012	137	AF	E	-7.3	1	11	1.3
2012	138	AF	E	-2	3.4	7.7	4.7
2012	139	AF	E	-1.1	4.1	9.5	8.8
2012	140	AF	E	-0.1	6	14.1	14.8
2012	141	AF	E	0.6	5.2	10.5	20
2012	142	AF	E	-3.4	2.6	7.9	22.6
2012	143	AF	E	-2.7	-0.6	3	22.6
2012	144	AF	E	-2.8	1.5	6.8	24.1
2012	145	AF	E	-2.7	1.4	4.4	25.5
2012	146	AF	E	-1.9	-0.8	0.7	25.5
2012	147	AF	E	-1.9	-1	0.2	25.5
2012	148	AF	E	-2.8	-1.2	1.1	25.5
2012	149	AF	E	-4.5	-1.5	2.3	25.5
2012	150	AF	E	-3.3	-0.6	2.2	25.5
2012	151	AF	E	-2.1	6.8	14.1	32.3
2012	152	AF	E	-0.5	7.8	14.7	40.1
2012	153	AF	E	-0.8	0.8	3.3	40.9
2012	154	AF	E	-1.6	1.8	5.7	42.7
2012	155	AF	E	-0.4	5.7	11.9	48.4
2012	156	AF	E	0.5	6.1	11.7	54.5
2012	157	AF	E	-0.2	5.6	12.1	60.1
2012	158	AF	E	-1	3.6	10.9	63.6
2012	159	AF	E	-0.3	4.2	11	67.8
2012	160	AF	E	-0.1	2.8	6.3	70.6
2012	161	AF	E	3.6	9.7	17.8	80.4
2012	162	AF	E	3.5	10.1	18.8	90.4
2012	163	AF	E	3.4	8.1	14.2	98.6
2012	164	AF	E	0.2	2.6	5.7	101.2
2012	165	AF	E	-0.8	5.4	12.5	106.6
2012	166	AF	E	2	13	20.8	119.6
2012	167	AF	E	6.3	16.6	22.1	136.2
2012	168	AF	E	5.7	17.2	24.9	153.4
2012	169	AF	E	4.2	8.1	15.7	161.5
2012	170	AF	E	0.8	15	24	176.5
2012	171	AF	E	13.1	21	25.8	197.5
2012	172	AF	E	13.4	19.5	24.1	217
2012	173	AF	E	10	18.1	22.6	235.1
2012	174	AF	E	6.6	16	22.8	251.1
2012	175	AF	E	7.8	15.8	22.7	267
2012	176	AF	E	4	11.8	18	278.7
2012	177	AF	E	8	11.8	19.7	290.5
2012	178	AF	E	5.9	11.2	16.7	301.8
2012	179	AF	E	6.7	10.5	15.6	312.3
2012	180	AF	E	6.7	11.1	15.4	323.3
2012	181	AF	E	8.7	13	19.5	336.3
2012	182	AF	E	4.3	12.8	19.3	349.2
2012	183	AF	E	7.3	14.2	18.2	363.4
2012	184	AF	E	5.1	16.3	22	379.7
2012	185	AF	E	4.8	14.5	22	394.1
2012	186	AF	E	9.9	17.5	23.6	411.6
2012	187	AF	E	7.7	14.2	23	425.8
2012	188	AF	E	3.5	12.3	20.2	438.1
2012	189	AF	E	10.5	15.4	20.7	453.5
2012	190	AF	E	8.2	11.3	15.1	464.8
2012	191	AF	E	4.9	16.3	22.2	481.1
2012	192	AF	E	8.5	13.1	19.3	494.2
2012	193	AF	E	2.5	13.3	22	507.5
2012	194	AF	E	4.6	17.8	25.4	525.3
2012	195	AF	E	6.2	16.9	26.1	542.2
2012	196	AF	E	10.4	13.9	17.8	556.2
2012	197	AF	E	9.3	13.3	19.3	569.4
2012	198	AF	E	7.3	13.3	16.4	582.7
2012	199	AF	E	9.1	10.9	13.3	593.7
2012	200	AF	E	5.3	10.2	13.4	603.9
2012	201	AF	E	5.3	10.3	16.7	614.2
2012	202	AF	E	4	11.8	16.8	626
2012	203	AF	E	4.2	6.2	8.8	632.1
2012	204	AF	E	-2	12.4	22.7	644.6
2012	205	AF	E	5.9	18.4	26.3	663
2012	206	AF	E	11.2	14.9	18.1	677.9
2012	207	AF	E	9.7	15.5	21.2	693.4
2012	208	AF	E	12.4	18.4	24.1	711.8
2012	209	AF	E	12.3	18.9	25.6	730.8
2012	210	AF	E	11.6	16.6	22.2	747.3
2012	211	AF	E	10	19.5	29.2	766.9
2012	212	AF	E	12.1	17.4	21.4	784.3
2012	213	AF	E	10	13	17.7	797.3
2012	214	AF	E	4.9	11.9	21	809.2
2012	215	AF	E	8.6	13.3	20.3	822.4
2012	216	AF	E	11.4	13.1	16	835.5
2012	217	AF	E	9.6	12.6	16.2	848.1
2012	218	AF	E	6.4	13.7	20.2	861.8
2012	219	AF	E	5	9.3	11.4	871.1
2012	220	AF	E	2	7.3	11.4	878.4
2012	221	AF	E	0	8.3	16.3	886.6
2012	222	AF	E	4.1	12.4	17.7	899
2012	223	AF	E	8.8	10.5	12.5	909.6
2012	224	AF	E	4.2	7.5	10	917
2012	225	AF	E	1.4	9.7	16.6	926.7
2012	226	AF	E	-1.1	10.8	20.1	937.5
2012	227	AF	E	1.4	13.9	24.1	951.4
2012	228	AF	E	11.6	14.9	18.2	966.3
2012	229	AF	E	12.7	16.3	21.7	982.5
2012	230	AF	E	10.3	14.8	19.4	997.4
2012	231	AF	E	7.8	15.2	21.7	1012.5
2012	232	AF	E	10.1	15.2	21.8	1027.7
2012	233	AF	E	5.7	14.5	21.5	1042.2
2012	234	AF	E	2.8	10.9	16.2	1053.1
2012	235	AF	E	4.1	12.6	20.1	1065.8
2012	236	AF	E	0.5	11.9	20.8	1077.7
2012	237	AF	E	2.9	14	23.3	1091.7
2012	238	AF	E	6.6	10.6	16.2	1102.3
2012	239	AF	E	5.1	10	16	1112.3
2012	240	AF	E	1.9	4.6	5.9	1116.9
2012	241	AF	E	3.5	6	9.3	1122.9
2012	242	AF	E	4.3	7.2	9.9	1130.1
2012	243	AF	E	2.7	6	9.4	1136.2
2012	244	AF	E	3.5	5	6.1	1141.1
2012	245	AF	E	1.8	4.5	8	1145.6
2012	246	AF	E	3.3	4.8	5.8	1150.3
2012	247	AF	E	2.7	6	11.1	1156.3
2012	248	AF	E	3.9	10.4	17.9	1166.7
2012	249	AF	E	5.9	10.1	15.1	1176.8
2012	250	AF	E	1.1	8	12.4	1184.8
2012	251	AF	E	-0.4	0.8	2.6	1185.6
2012	252	AF	E	-1.1	-0.2	1.3	1185.6
2012	253	AF	E	-2.1	-0.3	1.1	1185.6
2012	254	AF	E	-0.5	1	4.8	1186.6
2012	255	AF	E	-3.9	0.1	7.1	1186.8
2012	256	AF	E	0.2	1.6	4.8	1188.4
2012	257	AF	E	0.2	1.7	3.8	1190.1
2012	258	AF	E	-0.2	1.5	3.9	1191.6
2012	259	AF	E	-0.7	1.8	5.9	1193.5
2012	260	AF	E	0	3.2	6.4	1196.6
2012	261	AF	E	2.6	8.3	13	1205
2012	262	AF	E	1.1	6.2	12.2	1211.1
2012	263	AF	E	2.5	6.9	11.3	1218.1
2012	264	AF	E	1	6.9	13.5	1224.9
2012	265	AF	E	-0.2	3.4	6.4	1228.4
2012	266	AF	E	-2.8	2.4	13.3	1230.8
2012	267	AF	E	4.2	11.1	17.7	1241.9
2012	268	AF	E	2.4	3.9	7.7	1245.9
2012	269	AF	E				1245.9
2012	133	AF	F	-5.1	-0.3	6.2	0
2012	134	AF	F	-5.1	-3.7	-2.6	0
2012	135	AF	F	-4.3	-2.3	0.6	0
2012	136	AF	F	-5.4	-1.2	3.5	0
2012	137	AF	F	-8.2	-2	3.3	0
2012	138	AF	F	-5.1	1.6	9	1.6
2012	139	AF	F	-1.1	2.4	5.9	4
2012	140	AF	F	-4	3.4	10.7	7.4
2012	141	AF	F	-0.5	3.5	9.8	10.9
2012	142	AF	F	-4.5	1.2	6	12.1
2012	143	AF	F	-4.5	-1.4	2	12.1
2012	144	AF	F	-3.3	-0.1	3.4	12.1
2012	145	AF	F	-3.2	0	2.8	12.1
2012	146	AF	F	-2	-0.8	1.3	12.1
2012	147	AF	F	-1.7	-0.9	0	12.1
2012	148	AF	F	-3	-1.1	1.1	12.1
2012	149	AF	F	-5	-2.6	0.6	12.1
2012	150	AF	F	-4	-1.5	0.6	12.1
2012	151	AF	F	-2.5	2	5.6	14.1
2012	152	AF	F	-2.4	2.2	9.2	16.3
2012	153	AF	F	-1.2	0.5	4.2	16.8
2012	154	AF	F	-1.8	0.3	2.5	17.2
2012	155	AF	F	-1.1	3	7.3	20.2
2012	156	AF	F	-0.5	2.7	6.7	22.9
2012	157	AF	F	-0.1	2.4	6.1	25.3
2012	158	AF	F	-0.9	2.3	7.1	27.6
2012	159	AF	F	0.1	2.9	9.3	30.5
2012	160	AF	F	-0.5	2	5.5	32.5
2012	161	AF	F	2.3	6.7	12.1	39.2
2012	162	AF	F	2.5	7.1	12	46.4
2012	163	AF	F	2.2	6.7	12.3	53.1
2012	164	AF	F	0.2	2.2	4.5	55.3
2012	165	AF	F	-0.7	4.5	11.3	59.8
2012	166	AF	F	1.4	11.2	20.1	71
2012	167	AF	F	6.1	15.3	20.9	86.3
2012	168	AF	F	6.5	16.7	23.5	103
2012	169	AF	F	4.4	7	12.9	110
2012	170	AF	F	0.5	15	24.5	125
2012	171	AF	F	12.2	19.8	25.3	144.7
2012	172	AF	F	10.8	18.7	23.7	163.4
2012	173	AF	F	10.1	17.5	22.2	180.9
2012	174	AF	F	6	15.2	22	196.1
2012	175	AF	F	7.8	15.4	21.3	211.5
2012	176	AF	F	3.7	9.9	16	221.3
2012	177	AF	F	5.2	9.4	13.7	230.7
2012	178	AF	F	5	10	15.7	240.7
2012	179	AF	F	3.7	10.4	16	251.1
2012	180	AF	F	7.2	11.1	15.6	262.2
2012	181	AF	F	8.2	12.5	19	274.7
2012	182	AF	F	3.7	12.3	19.1	287
2012	183	AF	F	5.1	13.4	18	300.4
2012	184	AF	F	5.8	15.6	22	316
2012	185	AF	F	6.7	14.2	20.1	330.2
2012	186	AF	F	9.1	15.6	22.1	345.8
2012	187	AF	F	7.6	13.7	23.1	359.5
2012	188	AF	F	6.8	12.1	20.4	371.6
2012	189	AF	F	7.1	13.8	20.1	385.5
2012	190	AF	F	8.1	10.6	14.3	396.1
2012	191	AF	F	6.1	17	24.4	413.1
2012	192	AF	F	8.1	13.2	19.7	426.2
2012	193	AF	F	3.9	13.5	21.5	439.8
2012	194	AF	F	4.5	17.7	25.8	457.4
2012	195	AF	F	8.3	18	26.4	475.4
2012	196	AF	F	12.3	14.1	16.7	489.6
2012	197	AF	F	9.4	13.1	18	502.7
2012	198	AF	F	8	13	16.1	515.7
2012	199	AF	F	7.4	10.8	12.5	526.4
2012	200	AF	F	4.8	9.5	12.7	535.9
2012	201	AF	F	5.5	11	16.5	546.9
2012	202	AF	F	2.7	11.4	17.4	558.3
2012	203	AF	F	3.9	5.5	7.5	563.9
2012	204	AF	F	1.5	13	21.9	576.9
2012	205	AF	F	5.5	17.9	26.9	594.8
2012	206	AF	F	11.2	15.4	20	610.2
2012	207	AF	F	9.9	15.3	22.3	625.4
2012	208	AF	F	10.9	17.5	23.4	642.9
2012	209	AF	F	10.8	18.2	26.1	661.2
2012	210	AF	F	9.7	15.9	21.6	677.1
2012	211	AF	F	8	18.7	28.5	695.8
[truncated: 1,702 more rows]
